# Supplementary material for: The Scania Accelerated Intermittent Theta-burst Implementation Study (SATIS)–Lessons from an accelerated treatment protocol
Source: PLoS One. 2025 Jan 2;20(1):e0316339. doi: 10.1371/journal.pone.0316339 (PMC11694994; doi:10.1371/journal.pone.0316339)
Supplement: S1 Data — (XLSX) [file pone.0316339.s007.xlsx]

## Sheet: Inclusion English
	1	2	3	4	5	6	7	8	9	10	11	12	13	14	15	16	17	18	19	20		Mean	SD	Min	Max
Age	49	40	69	46	70	20	52	40	53	45	31	76	27	26	31	70	27	25	84	19		45	19.9868	19	84
Gender	K	M	M	M	M	K	K	K	K	M	M	K	K	M	K	K	M	M	M	K	50% (N=18: 55.6% female)
Comorbidity	GAD (300.02)	Unspecified personality disorder (301.2)		0	0	F401 Social anxiety	F841 Atypical autism		Obsessive-compulsive disorder, Mild cognitive impairment	F481 Depersonalization-derealization syndrome	GAD (300.02)		Borderline. PTSD		N943 PMDD	F41.9 / Recently benzodiazepine-dependent	0	0	0	F90.0 Attention deficit hyperactivity disorder
DSM diagnosis	Persistent depression with a persistent moderate major depressive episode with moderate anxiety (300.4)	Bipolar type 1 severe depressive episode (296.53)	Moderate recurrent depression with mild anxiety (296.32)	F341 Persistent depression with moderate major depressive episode	Major depression severe episode with psychotic symptoms	F341 Persistent depression with moderate major depressive episode with mild anxiety	F332 Recurrent depression severe episode without psychotic symptoms	Moderate major depression, burnout syndrome	Bipolar disorder type 2 severe depressive episode	F341 Persistent depression with severe major depressive episode	Recurrent moderate depression with moderate anxiety	Recurrent moderate depression	F33.2 Recurrent depression severe episode without psychotic symptoms	Persistent severe depression with anxiety	Recurrent depression, moderate with moderate anxiety	Moderate recurrent depression	Recurrent moderate depression	Bipolar disorder, type 2, moderate depressive episode	F331 Recurrent depression, moderate	F32.1 Depressive episode, moderate
Duration of current episode (weeks)	1040	40	32	312	6	416	200	100	10	364	50	12	30	500	10	20	106	41	6	69		168.2	255.795	6	1040
Number of treatment attempts for the current episode	6	2	2	6	1	9	3	4	2	6	3	3	2	5	1	2	2	3	2	1		3.25	2.12442	1	9
Received ECT	J	J	N	N	N	J	J	N	J	J	N	N	J	N	N	N	N	N	J	N	40% (N=18: 38,9%)
Received TMS	N	N	N	N	N	N	N	N	N	N	N	N	J	N	N	N	N	N	N	N	5% (N=18: 5,6%)
Age at onset	27	15	48	40	27	13	20	38	24	25	22	45	12	16	14	60	18	15	83	14		28.8	18.5688	12	83
Number of episodes since onset	2	25	2	1	7	1	6	1	10	7	6	9	8	1	6	2	2	3	1	3		5.15	5.54669	1	25
Of these, how many were inpatient	2	3	0	0	2	1	1	0	8	7	1	0	8	1	0	1	0	2	1	1		1.95	2.60516	0	8
Medications during treatment	Litiumsulfat	Litiumsulfat	Litiumsulfat		Citalopram		Duloxetin		Litiumsulfat
	Bupropion	Amitriptylin	Sertralin		Mirtazapin	Agomelatin	Bupropion	Nortriptylin	Lamotrigin	Nortriptylin	Bupropion	Bupropion	Duloxetin	Lamotrigin	Citalopram	Venlafaxin	Venlafaxin
	Klorprotixen	Quetiapin		Aripiprazol					Quetiapin			Sertralin	Agomelatin	Venlafaxin	Bupropion	Mirtazapin		Quetiapin	Escitalopram	Fluoxetin
	Zopiklon	Zopiklon			Zopiklon		Zopiklon		Zopiklon	Zopiklon		Mirtazapin	Oxazepam	Diazepam		Propiomazin			Oxazepam
		Propiomazin					Propiomazin		Propiomazin	Alimemazin	Melatonin		Zopiklon			Melatonin			Mirtazapin
									Sertralin	Metylfenidat	Propiomazin		Lisdexamfetamin			Alimemazin			Zopiklon	melatonin
EQ-5D									Agomelatin							Prometazin
Mobility	0	1	0	0	1	0	0	0	0	0	0		0		0	0	0	0	0	0		0.111111	0.323381	0	1
Hygiene	1	0	0	0	0	0	0	0	0	0	0		0		1	0	0	0	0	1		0.166667	0.383482	0	1
Main activities	0	1	1	2	2	2	2	2	1	1	2		1		2	1	1	2	0	1		1.33333	0.685994	0	2
Pain/discomfort	2	1	1	0	2		0	0	2	1	0		1		0	0	0	0	1	0		0.647059	0.785905	0	2
Anxiety/depression	1	2	2	2	2	2	2	2	2	0	2		2		1	2	1	2	2	2		1.72222	0.574513	0	2
VAS	25	30	55	10	6	30	10	25	12	5	25		0		10	10	34	15	20	15		18.7222	13.2878	0	55
MADRS-S	34	36	19	35	43	29	45	29	37	32	34		41		41	44	25	47	24	29		34.6667	7.89639	19	47
Mood	4	5	3	5	5	4	5	3	4	2	4		6		5	6	2	6	3	2		4.11111	1.36722	2	6
Feelings of anxiety	4	5	4	5	6	4	5	4	4	3	5		5		5	6	4	6	4	4		4.61111	0.849837	3	6
Sleep	2	2	0	5	6	1	5	5	4	4	4		2		4	4	4	6	0	2		3.33333	1.87867	0	6
Appetite	5	4	1	4	4	2	5	0	4	3	0		1		5	4	1	5	3	4		3.05556	1.76476	0	5
Ability to concentrate	4	2	4	4	5	4	4	3	6	5	4		5		5	6	2	4	3	1		3.94444	1.34917	1	6
Initiative	5	4	3	4	6	4	6	3	4	4	4		4		5	4	4	4	3	5		4.22222	0.878204	3	6
Emotional involvement	2	4	3	6	4	4	5	3	4	5	3		6		4	4	2	5	4	2		3.88889	1.2314	2	6
Pessimism	4	6	1	0	5	2	5	5	4	4	5		6		4	6	4	6	2	5		4.11111	1.77859	0	6
Will to live	4	4	0	2	2	4	5	3	3	2	5		6		4	4	2	5	2	4		3.38889	1.50054	0	6
CPRS-M-S			0	0	2	1	3	4	4	6	3		0		4	2	0	1		4		2.26667	1.90738	0	6
MADRS-M	27	34	22	30	48	26	33	30	33	35	28	33	41	27	35	27	25	40	21	24		30.95	6.77825	21	48
Lowered mood	2	4	3	3	6	2	2	3	2	3	1	1	4	2	3	4	2	4	3	0		2.7	1.34164	0	6
Depression	3	4	3	5	6	4	2	4	6	5	3	4	4	4	5	3	2	4	2	2		3.75	1.25132	2	6
Feelings of anxiety	2	4	4	4	6	4	4	4	3	2	4	4	6	2	3	3	3	4	2	3		3.55	1.14593	2	6
Reduced sleep	2	1	0	1	4	0	4	4	2	3	3	4	3	4	2	2	4	4	0	1		2.4	1.50088	0	4
Reduced appetite	5	4	1	2	4	2	5	0	4	2	0	4	1	3	4	0	0	4	4	4		2.65	1.78517	0	5
Concentration difficulties	4	4	3	2	6	2	2	2	4	6	4	4	4	0	2	3	2	4	1	2		3.05	1.53811	0	6
Lack of initiative	4	4	4	4	5	4	4	3	3	4	3	3	4	4	6	4	3	4	3	4		3.85	0.74516	3	6
Reduced emotional involvement	2	4	4	3	4	3	5	4	4	5	2	4	5	3	4	2	4	4	4	1		3.55	1.09904	1	5
Depressive thoughts	1	1	0	3	5	2	1	4	3	2	4	4	4	2	2	4	4	4	1	4		2.75	1.44641	0	5
Lack of will to live & suicidal thoughts	2	4	0	3	2	3	4	2	2	3	4	1	6	3	4	2	1	4	1	3		2.7	1.41793	0	6
CPRS-M	4	4	0	2	2	1	3	4	4	6	3	2	0	0	4	2	1	1	2	4		2.45	1.66938	0	6
CGI-S	5	5	3	4	6	3	4	4	5	5	3	0	5	0	4	4	0	0	4	3		3.35	1.89945	0	6
	5	5	3	4	6	3	4	4	5	5	3		5		4	4			4	3		4.1875
N=18 LOCF
EQ-5D
Mobility	0	1	0	0	1	0	0	0	0		0		0		0	0		0	0	0		0.125	0.341565	0	1
Hygiene	1	0	0	0	0	0	0	0	0		0		0		1	0		0	0	1		0.1875	0.403113	0	1
Main activities	0	1	1	2	2	2	2	2	1		2		1		2	1		2	0	1		1.375	0.718795	0	2
Pain/discomfort	2	1	1	0	2		0	0	2		0		1		0	0		0	1	0		0.666667	0.816497	0	2
Anxiety/depression	1	2	2	2	2	2	2	2	2		2		2		1	2		2	2	2		1.875	0.341565	1	2
VAS	25	30	55	10	6	30	10	25	12		25		0		10	10		15	20	15		18.625	13.1142	0	55
MADRS-S	34	36	19	35	43	29	45	29	37		34		41		41	44		47	24	29		35.4375	7.95796	19	47
Mood	4	5	3	5	5	4	5	3	4		4		6		5	6		6	3	2		4.375	1.20416	2	6
Feelings of anxiety	4	5	4	5	6	4	5	4	4		5		5		5	6		6	4	4		4.75	0.774597	4	6
Sleep	2	2	0	5	6	1	5	5	4		4		2		4	4		6	0	2		3.25	1.98326	0	6
Appetite	5	4	1	4	4	2	5	0	4		0		1		5	4		5	3	4		3.1875	1.79699	0	5
Ability to concentrate	4	2	4	4	5	4	4	3	6		4		5		5	6		4	3	1		4	1.31656	1	6
Initiative	5	4	3	4	6	4	6	3	4		4		4		5	4		4	3	5		4.25	0.930949	3	6
Emotional involvement	2	4	3	6	4	4	5	3	4		3		6		4	4		5	4	2		3.9375	1.18145	2	6
Pessimism	4	6	1	0	5	2	5	5	4		5		6		4	6		6	2	5		4.125	1.89297	0	6
Will to live	4	4	0	2	2	4	5	3	3		5		6		4	4		5	2	4		3.5625	1.50416	0	6
CPRS-M-S			0	0	2	1	3	4	4		3		0		4	2		1		4		2.15385	1.62512	0	4
MADRS-M	27	34	22	30	48	26	33	30	33		28	33	41	27	35	27		40	21	24		31.0556	6.94916	21	48
Lowered mood	2	4	3	3	6	2	2	3	2		1	1	4	2	3	4		4	3	0		2.72222	1.4061	0	6
Depression	3	4	3	5	6	4	2	4	6		3	4	4	4	5	3		4	2	2		3.77778	1.21537	2	6
Feelings of anxiety	2	4	4	4	6	4	4	4	3		4	4	6	2	3	3		4	2	3		3.66667	1.13759	2	6
Reduced sleep	2	1	0	1	4	0	4	4	2		3	4	3	4	2	2		4	0	1		2.27778	1.52646	0	4
Reduced appetite	5	4	1	2	4	2	5	0	4		0	4	1	3	4	0		4	4	4		2.83333	1.75734	0	5
Concentration difficulties	4	4	3	2	6	2	2	2	4		4	4	4	0	2	3		4	1	2		2.94444	1.43372	0	6
Lack of initiative	4	4	4	4	5	4	4	3	3		3	3	4	4	6	4		4	3	4		3.88889	0.758395	3	6
Reduced emotional involvement	2	4	4	3	4	3	5	4	4		2	4	5	3	4	2		4	4	1		3.44444	1.09664	1	5
Depressive thoughts	1	1	0	3	5	2	1	4	3		4	4	4	2	2	4		4	1	4		2.72222	1.48742	0	5
Lack of will to live & suicidal thoughts	2	4	0	3	2	3	4	2	2		4	1	6	3	4	2		4	1	3		2.77778	1.43714	0	6
CPRS-M	4	4	0	2	2	1	3	4	4		3	2	0	0	4	2		1	2	4		2.33333	1.49509	0	4
CGI-S	5	5	3	4	6	3	4	4	5		3		5		4	4		0	4	3		3.875	1.36015	0	6
																									0

## Sheet: Baseline English
RAW DATA	1	2	3	4	5	6	7	8	9	10	11	12	13	14	15	16	17	18	19	20		Mean	SD	Range min max
VAS Expectation	5	5	9	5	5	3	5	5	5	5	7	7	1	7	7	4	6	1	10	7		5.45	2.23548	1	10
VAS Side Effects	5	5	9	10	5	10	9	7	3	5	7	7	10	10	7	9	10	8	10	4		7.5	2.32832	3	10
Titrated	J	J	N	J	J	J	J	J	J	J	J	J	N	J	J	J	J	N	J	J	17/20
Motor threshold value	41	41	27	34	38	29	41	36	31	47	41	29	37	49	37	38	30	22	37	35		36	6.65701	22	49
EQ-5D
Mobility	1	1	0	0	0	0	0	0	0	0	0	0	0	2	0	0	0	0	0	0		0.2	0.523148	0	2
Hygiene	0	0	0	0	0	0	0	0	0	0	0	0	0	1	0	0	0	0	0	1		0.1	0.307794	0	1
Main activities	0	2	0	2	2	2	2	2	1	1	1	1	1	1	2	1	1	1	0	1		1.2	0.695852	0	2
Pain/discomfort	2	1	1	0	0	0	0	0	1	1	0	1	0	0	0	0	0	0	1	0		0.4	0.598243	0	2
Anxiety/depression	1	2	2	2	2	1	2	2	1	1	2	1	2	2	2	2	1	2	1	2		1.65	0.48936	1	2
VAS	30	40	52	6	10	40	10	25	30	7	50	50	10	42	25		28	20	20	25		27.3684	15.0562	6	52
MADRS-S	38	32	24	36	35	32	46	33	32	38	31	30	37	34	44	42	23	27	20	24		32.9	7.01052	20	46
Mood	4	4	4	6	4	4	5	4	3	5	4	4	5	4	5	6	2	4	3	2		4.1	1.07115	2	6
Feelings of anxiety	5	4	4	4	5	5	5	5	4	4	5	3	4	5	6	6	2	4	4	4		4.4	0.940325	2	6
Sleep	3	2	1	5	6	2	5	5	1	4	2	3	2	4	5	4	5	2	0	2		3.15	1.69442	0	6
Appetite	6	2	1	4	2	3	4	0	4	4	0	2	0	4	4	2	2	1	3	2		2.5	1.63836	0	6
Ability to concentrate	5	2	4	4	4	3	5	4	4	6	4	4	5	0	5	4	2	1	3	2		3.55	1.5035	0	6
Initiative	5	4	3	5	4	4	6	4	4	4	4	4	3	5	5	6	2	1	2	5		4	1.29777	1	6
Emotional involvement	3	4	3	6	4	4	6	4	4	6	3	4	6	3	5	4	2	4	2	1		3.9	1.41049	1	6
Pessimism	4	4	2	0	4	3	5	4	4	5	5	4	6	5	5	6	4	5	1	4		4	1.52177	0	6
Will to live	3	6	2	2	2	4	5	3	4	0	4	2	6	4	4	4	2	5	2	2		3.3	1.55935	0	6
CPRS-M-S	4	4	1	0	4	2	5	4	4	6	2	2	0	0	4	2	0	0	2	4		2.5	1.90567	0	6
MADRS-M	38	31	23	31	37	25	29	25	29	34	25	24	36	36	35	36	20	18	19	17		28.4	6.91604	17	38
Lowered mood	4	2	2	4	4	1	1	4	4	4	2	1	4	4	2	4	4	1	3	0		2.75	1.40955	0	4
Depression	4	4	4	4	6	2	3	3	3	5	3	4	4	5	3	6	2	2	2	1		3.5	1.35724	1	6
Feelings of anxiety	5	4	3	4	4	3	3	4	3	0	3	2	3	3	3	6	2	3	2	2		3.1	1.25237	0	6
Reduced sleep	2	0	2	4	5	2	2	3	0	2	2	2	4	4	4	2	3	2	0	1		2.3	1.41793	0	5
Reduced appetite	5	4	1	3	2	2	2	0	4	2	0	4	0	4	4	2	0	0	3	2		2.2	1.64157	0	5
Concentration difficulties	5	4	3	2	4	2	4	2	4	6	4	2	4	0	4	4	1	0	1	2		2.9	1.65116	0	6
Lack of initiative	4	2	3	4	3	4	5	2	2	4	3	4	4	4	4	3	4	1	3	4		3.35	0.988087	1	5
Reduced emotional involvement	4	4	3	3	3	3	4	2	4	6	1	2	5	4	4	4	1	3	4	1		3.25	1.33278	1	6
Depressive thoughts	3	3	1	1	4	2	1	3	2	2	3	2	4	4	3	3	2	2	0	2		2.35	1.08942	0	4
Lack of will to live & suicidal thoughts	2	4	1	2	2	4	4	2	3	3	4	1	4	4	4	2	1	4	1	2		2.7	1.21828	1	4
CPRS-M	4	4	0	2	4	1	4	2	4	6	3	0	0	0	4	2	0	0	2	4		2.3	1.89459	0	6
CGI-S	5	5	3	4	6	3	4	4	5	5	3	4	5	5	4	5	3	3	4	3		4.15	0.933302	3	6
ITT LOCF
VAS Expectation	5	5	9	5	5	3	5	5	5	5	7	7	1	7	7	4	6	1	10	7		5.45	2.23548	1	10
VAS Side Effects	5	5	9	10	5	10	9	7	3	5	7	7	10	10	7	9	10	8	10	4		7.5	2.32832	3	10
Titrated	J	J	N	J	J	J	J	J	J	J	J	J	N	J	J	J	J	N	J	J	0.85
Motor threshold value	41	41	27	34	38	29	41	36	31	47	41	29	37	49	37	38	30	22	37	35		36	6.65701	22	49
EQ-5D
Mobility	1	1	0	0	0	0	0	0	0	0	0	0	0	2	0	0	0	0	0	0		0.2	0.523148	0	2
Hygiene	0	0	0	0	0	0	0	0	0	0	0	0	0	1	0	0	0	0	0	1		0.1	0.307794	0	1
Main activities	0	2	0	2	2	2	2	2	1	1	1	1	1	1	2	1	1	1	0	1		1.2	0.695852	0	2
Pain/discomfort	2	1	1	0	0	0	0	0	1	1	0	1	0	0	0	0	0	0	1	0		0.4	0.598243	0	2
Anxiety/depression	1	2	2	2	2	1	2	2	1	1	2	1	2	2	2	2	1	2	1	2		1.65	0.48936	1	2
VAS	30	40	52	6	10	40	10	25	30	7	50	50	10	42	25	10	28	20	20	25		26.5	15.1605	6	52
MADRS-S	38	32	24	36	35	32	46	33	32	38	31	30	37	34	44	42	23	27	20	24		32.9	7.01052	20	46
Mood	4	4	4	6	4	4	5	4	3	5	4	4	5	4	5	6	2	4	3	2		4.1	1.07115	2	6
Feelings of anxiety	5	4	4	4	5	5	5	5	4	4	5	3	4	5	6	6	2	4	4	4		4.4	0.940325	2	6
Sleep	3	2	1	5	6	2	5	5	1	4	2	3	2	4	5	4	5	2	0	2		3.15	1.69442	0	6
Appetite	6	2	1	4	2	3	4	0	4	4	0	2	0	4	4	2	2	1	3	2		2.5	1.63836	0	6
Ability to concentrate	5	2	4	4	4	3	5	4	4	6	4	4	5	0	5	4	2	1	3	2		3.55	1.5035	0	6
Initiative	5	4	3	5	4	4	6	4	4	4	4	4	3	5	5	6	2	1	2	5		4	1.29777	1	6
Emotional involvement	3	4	3	6	4	4	6	4	4	6	3	4	6	3	5	4	2	4	2	1		3.9	1.41049	1	6
Pessimism	4	4	2	0	4	3	5	4	4	5	5	4	6	5	5	6	4	5	1	4		4	1.52177	0	6
Will to live	3	6	2	2	2	4	5	3	4	0	4	2	6	4	4	4	2	5	2	2		3.3	1.55935	0	6
CPRS-M-S	4	4	1	0	4	2	5	4	4	6	2	2	0	0	4	2	0	0	2	4		2.5	1.90567	0	6
MADRS-M	38	31	23	31	37	25	29	25	29	34	25	24	36	36	35	36	20	18	19	17		28.4	6.91604	17	38
Lowered mood	4	2	2	4	4	1	1	4	4	4	2	1	4	4	2	4	4	1	3	0		2.75	1.40955	0	4
Depression	4	4	4	4	6	2	3	3	3	5	3	4	4	5	3	6	2	2	2	1		3.5	1.35724	1	6
Feelings of anxiety	5	4	3	4	4	3	3	4	3	0	3	2	3	3	3	6	2	3	2	2		3.1	1.25237	0	6
Reduced sleep	2	0	2	4	5	2	2	3	0	2	2	2	4	4	4	2	3	2	0	1		2.3	1.41793	0	5
Reduced appetite	5	4	1	3	2	2	2	0	4	2	0	4	0	4	4	2	0	0	3	2		2.2	1.64157	0	5
Concentration difficulties	5	4	3	2	4	2	4	2	4	6	4	2	4	0	4	4	1	0	1	2		2.9	1.65116	0	6
Lack of initiative	4	2	3	4	3	4	5	2	2	4	3	4	4	4	4	3	4	1	3	4		3.35	0.988087	1	5
Reduced emotional involvement	4	4	3	3	3	3	4	2	4	6	1	2	5	4	4	4	1	3	4	1		3.25	1.33278	1	6
Depressive thoughts	3	3	1	1	4	2	1	3	2	2	3	2	4	4	3	3	2	2	0	2		2.35	1.08942	0	4
Lack of will to live & suicidal thoughts	2	4	1	2	2	4	4	2	3	3	4	1	4	4	4	2	1	4	1	2		2.7	1.21828	1	4
CPRS-M	4	4	0	2	4	1	4	2	4	6	3	0	0	0	4	2	0	0	2	4		2.3	1.89459	0	6
CGI-S	5	5	3	4	6	3	4	4	5	5	3	4	5	5	4	5	3	3	4	3		4.15	0.933302	3	6
N=18 LOCF
VAS Expectation	5	5	9	5	5	3	5	5	5		7	7	1	7	7	4		1	10	7		5.44444	2.35702	1	10
VAS Side Effects	5	5	9	10	5	10	9	7	3		7	7	10	10	7	9		8	10	4		7.5	2.30728	3	10
Titrated	J	J	N	J	J	J	J	J	J		J	J	N	J	J	J		N	J	J	0.85
Motor threshold value	41	41	27	34	38	29	41	36	31		41	29	37	49	37	38		22	37	35		35.7222	6.34133	22	49
EQ-5D
Mobility	1	1	0	0	0	0	0	0	0		0	0	0	2	0	0		0	0	0		0.222222	0.548319	0	2
Hygiene	0	0	0	0	0	0	0	0	0		0	0	0	1	0	0		0	0	1		0.111111	0.323381	0	1
Main activities	0	2	0	2	2	2	2	2	1		1	1	1	1	2	1		1	0	1		1.22222	0.732084	0	2
Pain/discomfort	2	1	1	0	0	0	0	0	1		0	1	0	0	0	0		0	1	0		0.388889	0.607685	0	2
Anxiety/depression	1	2	2	2	2	1	2	2	1		2	1	2	2	2	2		2	1	2		1.72222	0.460889	1	2
VAS	30	40	52	6	10	40	10	25	30		50	50	10	42	25	10		20	20	25		27.5	15.2749	6	52
MADRS-S	38	32	24	36	35	32	46	33	32		31	30	37	34	44	42		27	20	24		33.1667	6.89629	20	46
Mood	4	4	4	6	4	4	5	4	3		4	4	5	4	5	6		4	3	2		4.16667	0.985184	3	6
Feelings of anxiety	5	4	4	4	5	5	5	5	4		5	3	4	5	6	6		4	4	4		4.55556	0.783823	3	6
Sleep	3	2	1	5	6	2	5	5	1		2	3	2	4	5	4		2	0	2		3	1.71499	0	6
Appetite	6	2	1	4	2	3	4	0	4		0	2	0	4	4	2		1	3	2		2.44444	1.6881	0	6
Ability to concentrate	5	2	4	4	4	3	5	4	4		4	4	5	0	5	4		1	3	2		3.5	1.42457	0	5
Initiative	5	4	3	5	4	4	6	4	4		4	4	3	5	5	6		1	2	5		4.11111	1.27827	1	6
Emotional involvement	3	4	3	6	4	4	6	4	4		3	4	6	3	5	4		4	2	1		3.88889	1.32349	1	6
Pessimism	4	4	2	0	4	3	5	4	4		5	4	6	5	5	6		5	1	4		3.94444	1.58938	0	6
Will to live	3	6	2	2	2	4	5	3	4		4	2	6	4	4	4		5	2	2		3.55556	1.38148	2	6
CPRS-M-S	4	4	1	0	4	2	5	4	4		2	2	0	0	4	2		0	2	4		2.44444	1.72259	0	5
MADRS-M	38	31	23	31	37	25	29	25	29		25	24	36	36	35	36		18	19	17		28.5556	6.88752	17	38
Lowered mood	4	2	2	4	4	1	1	4	4		2	1	4	4	2	4		1	3	0		2.61111	1.41998	0	4
Depression	4	4	4	4	6	2	3	3	3		3	4	4	5	3	6		2	2	1		3.5	1.33945	1	6
Feelings of anxiety	5	4	3	4	4	3	3	4	3		3	2	3	3	3	6		3	2	2		3.33333	1.02899	2	6
Reduced sleep	2	0	2	4	5	2	2	3	0		2	2	4	4	4	2		2	0	1		2.27778	1.48742	0	5
Reduced appetite	5	4	1	3	2	2	2	0	4		0	4	0	4	4	2		0	3	2		2.33333	1.64496	0	5
Concentration difficulties	5	4	3	2	4	2	4	2	4		4	2	4	0	4	4		0	1	2		2.83333	1.50489	0	5
Lack of initiative	4	2	3	4	3	4	5	2	2		3	4	4	4	4	3		1	3	4		3.27778	1.01782	1	5
Reduced emotional involvement	4	4	3	3	3	3	4	2	4		1	2	5	4	4	4		3	4	1		3.22222	1.11437	1	5
Depressive thoughts	3	3	1	1	4	2	1	3	2		3	2	4	4	3	3		2	0	2		2.38889	1.14475	1	4
Lack of will to live & suicidal thoughts	2	4	1	2	2	4	4	2	3		4	1	4	4	4	2		4	1	2		2.77778	1.21537	1	4
CPRS-M	4	4	0	2	4	1	4	2	4		3	0	0	0	4	2		0	2	4		2.22222	1.69967	0	4
CGI-S	5	5	3	4	6	3	4	4	5		3	4	5	5	4	5		3	4	3		4.16667	0.923548	3	6

## Sheet: After 5 treatments English
RAW DATA	1	2	3	4	5	6	7	8	9	10	11	12	13	14	15	16	17	18	19	20		Mwean	SD	Range min max
VAS Expectation	5	0	6	0	0	0	2	0	0		0	0	0	3	2	0	0	0	2	3		1.21053	1.87317	0	6
VAS Side Effects	2	3	8	1	10	9	6	8	9		9	10	5	9	9	10	9	9	8	6		7.36842	2.7731	1	10
VAS Practical	10	6	10	5	10	7	8	8	10		10	10	2	7	8	8	8	10	10	9		8.21053	2.14939	2	10
EQ-5D
Mobility	1	1	0	0	0	0	0	0			0	0	0	2	0	0	0	0	0	0		0.222222	0.548319	0	2
Hygiene	0	0	0	0	0	0	0	0			0	0	0	0	0	0	0	0	0	1		0.0555556	0.235702	0	1
Main Activities	0	1	0	2	2	2	2	2			1	1	0	1	2	2	1	1	0	1		1.16667	0.785905	0	2
Pain/Discomfort	2	1	1	0	0	0	0	0			0	0	0	0	0	0	0	0	1	0		0.277778	0.574513	0	2
Anxiety/Depression	1	1	1	2	2	1	2	2			2	1	2	1	2	2	1	2	1	1		1.5	0.514496	1	2
VAS	20	50	60	7	10	30	10	25			50	37	10	40	30	20	33	26	30	30		28.7778	14.9531	7	60
MADRS-S	24	20	17	37	34	28	47	31			30	29	37	27	41	41	24	26	20	23		29.7778	8.27864	17	47
Mood	4	4	2	5	4	4	5	4			4	4	6	3	4	6	2	4	2	2		3.83333	1.24853	2	6
Feelings of Anxiety	2	4	2	5	4	4	5	4			4	4	4	2	4	6	2	4	3	3		3.66667	1.13759	2	6
Sleep	2	1	1	5	4	2	5	4			2	3	2	4	5	3	4	2	0	2		2.83333	1.50489	0	5
Appetite	3	2	1	4	4	2	4	0			0	3	0	4	5	2	2	0	3	2		2.27778	1.60167	0	5
Concentration Ability	2	2	3	5	4	3	5	4			4	3	4	0	5	5	2	0	2	2		3.05556	1.58938	0	5
Initiative	2	2	3	5	4	4	6	4			4	4	4	4	5	4	4	2	2	5		3.77778	1.16597	2	6
Emotional Engagement	3	2	2	6	4	3	6	3			3	3	5	3	4	5	2	4	3	1		3.44444	1.38148	1	6
Pessimism	2	2	1	0	4	2	5	4			5	3	6	4	5	5	4	5	3	4		3.55556	1.6169	0	6
Will for Life	4	1	2	2	2	4	6	4			4	2	6	3	4	5	2	5	2	2		3.33333	1.53393	1	6
CPRS-M-S		4	0	0	4	2	5	4			3		0	0	4	2	0	0	2	4		2.125	1.89297	0	5
MADRS-M	22	25	13	25	40	23	28	23	21		18	22	37	18	30	37	17	8	11	14		22.7368	8.83077	8	40
Lowered Base Mood	2	2	1	3	4	0	2	2	2		1	2	6	3	2	4	4	0	1	0		2.15789	1.5728	0	6
Depressed Mood	1	3	2	3	6	3	2	3	2		2	2	4	0	2	6	2	0	2	0		2.36842	1.67367	0	6
Feelings of Anxiety	2	3	2	4	3	3	2	4	2		2	2	4	2	2	6	0	2	1	2		2.52632	1.30675	0	6
Reduced Night Sleep	2	1	2	4	5	2	4	3	0		2	2	4	4	4	2	3	2	0	1		2.47368	1.42861	0	5
Reduced Appetite	2	4	1	2	4	2	1	0	1		0	3	0	0	4	2	0	0	2	2		1.57895	1.42657	0	4
Concentration Difficulties	3	3	3	0	4	2	4	2	4		3	2	4	0	4	4	1	0	0	2		2.36842	1.53516	0	4
Lack of Initiative	3	2	0	4	3	4	4	2	2		1	4	3	4	4	3	4	0	0	4		2.68421	1.49267	0	4
Reduced Emotional Engagement	4	3	2	3	4	4	4	2	4		1	2	3	4	3	5	1	2	4	0		2.89474	1.32894	0	5
Depressive Thoughts	1	3	0	0	5	0	1	3	2		2	2	4	0	3	3	1	0	0	2		1.68421	1.52944	0	5
Suicidal Thoughts & Suicidal Ideation	2	1	0	2	2	3	4	2	2		4	1	5	1	2	2	1	2	1	1		2	1.24722	0	5
CPRS-M	4	4	0	2	4	1	3	2	4		3	0	0	0	4	2	0	0	2	4		2.05263	1.68238	0	4
CGI-S	4	4	2	4	6	3	4	4	4		2	4	6	4	4	5	3	2	3	2		3.68421	1.20428	2	6
CGI-I	2	3	2	3	4	4	3	4	3		3	4	5	3	3	4	4	2	2	3		3.21053	0.854982	2	5
Response	N	N	N	N	N	N	N	N	N		N	N	N	Y	N	N	N	Y	N	N	0.105
Remission	N	N	N	N	N	N	N	N	N		N	N	N	N	N	N	N	Y	N	N	0.053
ITT - LOCF
VAS Expectation	5	0	6	0	0	0	2	0	0	5	0	0	0	3	2	0	0	0	2	3		1.4	2.0105	0	6
VAS Side Effects	2	3	8	1	10	9	6	8	9	5	9	10	5	9	9	10	9	9	8	6		7.25	2.7506	1	10
VAS Practical	10	6	10	5	10	7	8	8	10		10	10	2	7	8	8	8	10	10	9		8.21053	2.14939	2	10
EQ-5D
Mobility	1	1	0	0	0	0	0	0	0	0	0	0	0	2	0	0	0	0	0	0		0.2	0.523148	0	2
Hygiene	0	0	0	0	0	0	0	0	0	0	0	0	0	0	0	0	0	0	0	1		0.05	0.223607	0	1
Main Activities	0	1	0	2	2	2	2	2	1	1	1	1	0	1	2	2	1	1	0	1		1.15	0.74516	0	2
Pain/Discomfort	2	1	1	0	0	0	0	0	1	1	0	0	0	0	0	0	0	0	1	0		0.35	0.587143	0	2
Anxiety/Depression	1	1	1	2	2	1	2	2	1	1	2	1	2	1	2	2	1	2	1	1		1.45	0.510418	1	2
VAS	20	50	60	7	10	30	10	25	30	7	50	37	10	40	30	20	33	26	30	30		27.75	14.9662	7	60
MADRS-S	24	20	17	37	34	28	47	31	32	38	30	29	37	27	41	41	24	26	20	23		30.3	8.05311	17	47
Mood	4	4	2	5	4	4	5	4	3	5	4	4	6	3	4	6	2	4	2	2		3.85	1.22582	2	6
Feelings of Anxiety	2	4	2	5	4	4	5	4	4	4	4	4	4	2	4	6	2	4	3	3		3.7	1.08094	2	6
Sleep	2	1	1	5	4	2	5	4	1	4	2	3	2	4	5	3	4	2	0	2		2.8	1.50787	0	5
Appetite	3	2	1	4	4	2	4	0	4	4	0	3	0	4	5	2	2	0	3	2		2.45	1.60509	0	5
Concentration Ability	2	2	3	5	4	3	5	4	4	6	4	3	4	0	5	5	2	0	2	2		3.25	1.65036	0	6
Initiative	2	2	3	5	4	4	6	4	4	4	4	4	4	4	5	4	4	2	2	5		3.8	1.10501	2	6
Emotional Engagement	3	2	2	6	4	3	6	3	4	6	3	3	5	3	4	5	2	4	3	1		3.6	1.42902	1	6
Pessimism	2	2	1	0	4	2	5	4	4	5	5	3	6	4	5	5	4	5	3	4		3.65	1.56525	0	6
Will for Life	4	1	2	2	2	4	6	4	4	0	4	2	6	3	4	5	2	5	2	2		3.2	1.64157	0	6
CPRS-M-S	4	4	0	0	4	2	5	4	4	6	3	2	0	0	4	2	0	0	2	4		2.5	1.96013	0	6
MADRS-M	22	25	13	25	40	23	28	23	21	34	18	22	37	18	30	37	17	8	11	14		23.3	8.95662	8	40
Lowered Base Mood	2	2	1	3	4	0	2	2	2	4	1	2	6	3	2	4	4	0	1	0		2.25	1.58529	0	6
Depressed Mood	1	3	2	3	6	3	2	3	2	5	2	2	4	0	2	6	2	0	2	0		2.5	1.73205	0	6
Feelings of Anxiety	2	3	2	4	3	3	2	4	2	0	2	2	4	2	2	6	0	2	1	2		2.4	1.3917	0	6
Reduced Night Sleep	2	1	2	4	5	2	4	3	0	2	2	2	4	4	4	2	3	2	0	1		2.45	1.39454	0	5
Reduced Appetite	2	4	1	2	4	2	1	0	1	2	0	3	0	0	4	2	0	0	2	2		1.6	1.3917	0	4
Concentration Difficulties	3	3	3	0	4	2	4	2	4	6	3	2	4	0	4	4	1	0	0	2		2.55	1.70062	0	6
Lack of Initiative	3	2	0	4	3	4	4	2	2	4	1	4	3	4	4	3	4	0	0	4		2.75	1.48235	0	4
Reduced Emotional Engagement	4	3	2	3	4	4	4	2	4	6	1	2	3	4	3	5	1	2	4	0		3.05	1.46808	0	6
Depressive Thoughts	1	3	0	0	5	0	1	3	2	2	2	2	4	0	3	3	1	0	0	2		1.7	1.49032	0	5
Suicidal Thoughts & Suicidal Ideation	2	1	0	2	2	3	4	2	2	3	4	1	5	1	2	2	1	2	1	1		2.05	1.23438	0	5
CPRS-M	4	4	0	2	4	1	3	2	4	6	3	0	0	0	4	2	0	0	2	4		2.25	1.86025	0	6
CGI-S	4	4	2	4	6	3	4	4	4	5	2	4	6	4	4	5	3	2	3	2		3.75	1.20852	2	6
Response	N	N	N	N	N	N	N	N	N	N	N	N	N	Y	N	N	N	Y	N	N	0.1
Remission	N	N	N	N	N	N	N	N	N	N	N	N	N	N	N	N	N	Y	N	N	0.05
N=18 LOCF
VAS Expectation	5	0	6	0	0	0	2	0	0		0	0	0	3	2	0		0	2	3		1.27778	1.90373	0	6
VAS Side Effects	2	3	8	1	10	9	6	8	9		9	10	5	9	9	10		9	8	6		7.27778	2.82438	1	10
VAS Practical	10	6	10	5	10	7	8	8	10		10	10	2	7	8	8		10	10	9		8.22222	2.21108	2	10
EQ-5D
Mobility	1	1	0	0	0	0	0	0	0		0	0	0	2	0	0		0	0	0		0.222222	0.548319	0	2
Hygiene	0	0	0	0	0	0	0	0	0		0	0	0	0	0	0		0	0	1		0.0555556	0.235702	0	1
Main Activities	0	1	0	2	2	2	2	2	1		1	1	0	1	2	2		1	0	1		1.16667	0.785905	0	2
Pain/Discomfort	2	1	1	0	0	0	0	0	1		0	0	0	0	0	0		0	1	0		0.333333	0.594089	0	2
Anxiety/Depression	1	1	1	2	2	1	2	2	1		2	1	2	1	2	2		2	1	1		1.5	0.514496	1	2
VAS	20	50	60	7	10	30	10	25	30		50	37	10	40	30	20		26	30	30		28.6111	14.9199	7	60
MADRS-S	24	20	17	37	34	28	47	31	32		30	29	37	27	41	41		26	20	23		30.2222	8.16417	17	47
Mood	4	4	2	5	4	4	5	4	3		4	4	6	3	4	6		4	2	2		3.88889	1.18266	2	6
Feelings of Anxiety	2	4	2	5	4	4	5	4	4		4	4	4	2	4	6		4	3	3		3.77778	1.06027	2	6
Sleep	2	1	1	5	4	2	5	4	1		2	3	2	4	5	3		2	0	2		2.66667	1.53393	0	5
Appetite	3	2	1	4	4	2	4	0	4		0	3	0	4	5	2		0	3	2		2.38889	1.64992	0	5
Concentration Ability	2	2	3	5	4	3	5	4	4		4	3	4	0	5	5		0	2	2		3.16667	1.58114	0	5
Initiative	2	2	3	5	4	4	6	4	4		4	4	4	4	5	4		2	2	5		3.77778	1.16597	2	6
Emotional Engagement	3	2	2	6	4	3	6	3	4		3	3	5	3	4	5		4	3	1		3.55556	1.33823	1	6
Pessimism	2	2	1	0	4	2	5	4	4		5	3	6	4	5	5		5	3	4		3.55556	1.6169	0	6
will for Life	4	1	2	2	2	4	6	4	4		4	2	6	3	4	5		5	2	2		3.44444	1.50381	1	6
CPRS-M-S	4	4	0	0	4	2	5	4	4		3	2	0	0	4	2		0	2	4		2.44444	1.78958	0	5
MADRS-M	22	25	13	25	40	23	28	23	21		18	22	37	18	30	37		8	11	14		23.0556	8.97364	8	40
Lowered Base Mood	2	2	1	3	4	0	2	2	2		1	2	6	3	2	4		0	1	0		2.05556	1.55193	0	6
Depressed Mood	1	3	2	3	6	3	2	3	2		2	2	4	0	2	6		0	2	0		2.38889	1.71974	0	6
Feelings of Anxiety	2	3	2	4	3	3	2	4	2		2	2	4	2	2	6		2	1	2		2.66667	1.18818	1	6
Reduced Night Sleep	2	1	2	4	5	2	4	3	0		2	2	4	4	4	2		2	0	1		2.44444	1.46417	0	5
Reduced Appetite	2	4	1	2	4	2	1	0	1		0	3	0	0	4	2		0	2	2		1.66667	1.41421	0	4
Concentration Difficulties	3	3	3	0	4	2	4	2	4		3	2	4	0	4	4		0	0	2		2.44444	1.54243	0	4
Lack of Initiative	3	2	0	4	3	4	4	2	2		1	4	3	4	4	3		0	0	4		2.61111	1.50054	0	4
Reduced Emotional Engagement	4	3	2	3	4	4	4	2	4		1	2	3	4	3	5		2	4	0		3	1.28338	0	5
Depressive Thoughts	1	3	0	0	5	0	1	3	2		2	2	4	0	3	3		0	0	2		1.72222	1.56452	0	5
Suicidal Thoughts & Suicidal Ideation	2	1	0	2	2	3	4	2	2		4	1	5	1	2	2		2	1	1		2.05556	1.25895	0	5
CPRS-M	4	4	0	2	4	1	3	2	4		3	0	0	0	4	2		0	2	4		2.16667	1.65387	0	4
CGI-S	4	4	2	4	6	3	4	4	4		2	4	6	4	4	5		2	3	2		3.72222	1.22741	2	6
CGI-I	2	3	2	3	4	4	3	4	3		3	4	5	3	3	4		2	2	3		3.16667	0.857493	2	5
Response	N	N	N	N	N	N	N	N	N		N	N	N	Y	N	N		Y	N	N	0.1111
Remission	N	N	N	N	N	N	N	N	N		N	N	N	N	N	N		Y	N	N	0.056

## Sheet: After 12 treatments English
Raw Data	1	2	3	4	5	6	7	8	9	10	11	12	13	14	15	16	17	18	19	20		Mena	SD	min	max
EQ-5D
Mobility	1	1	0	0	1	0	0	0	0		0	0	0	0	0	0		0	0	0		0.166667	0.383482	0	1
Hygiene	0	0	0	0	0	0	0	0	0		0	0	0	0	0	0		0	0	1		0.0555556	0.235702	0	1
Main Activities	0	1	0	2	1	1	2	1	0		1	1	1	1	2	2		1	0	1		1	0.685994	0	2
Pain/Discomfort	1	1	1	0	0	0	0	0	0		0	0	0	0	0	0		0	1	0		0.222222	0.427793	0	1
Anxiety/Depression	1	1	1	2	2	1	2	2	0		1	1	2	1	1	2		1	1	1		1.27778	0.574513	0	2
VAS	20	50	57	10	11	35	27	25	60		55	40	8	50	40	30		20		30		33.4118	16.8822	8	60
MADRS-S	30	21	18	36	34	27	42	33	12		28	26	39	21	25	38		28	15	23		27.5556	8.41722	12	42
Mood	4	2	2	5	4	4	4	4	0		3	3	6	2	2	6		5	1	2		3.27778	1.67352	0	6
Feelings of Anxiety	4	4	3	5	4	4	5	5	0		4	3	5	2	4	5		5	3	4		3.83333	1.29479	0	5
Sleep	2	1	0	4	5	2	4	4	1		2	3	2	6	4	3		2	0	3		2.66667	1.64496	0	6
Appetite	3	2	2	4	3	1	4	0	1		0	2	1	1	2	2		0	2	1		1.72222	1.22741	0	4
Concentration Ability	4	2	3	4	4	3	5	4	2		3	3	4	0	3	5		0	2	1		2.88889	1.49071	0	5
Initiative	3	4	2	5	4	4	6	4	2		4	4	4	1	3	6		1	2	4		3.5	1.46528	1	6
Emotional Engagement	2	1	2	6	4	3	5	4	2		3	3	5	3	1	5		4	2	1		3.11111	1.52966	1	6
Pessimism	4	2	2	0	4	2	4	4	2		5	3	6	3	4	4		6	1	5		0.0555556	1.64992	0	6
Will to live	4	3	2	3	2	4	5	4	2		4	2	6	3	2	2		5	2	2		3.16667	1.29479	2	6
CPRS-M-S		3	0	0	4	1	5	4	4		3	2	0		3	1		0	1	4		2.1875	1.7595	0	5
ITT - LOCF
EQ-5D
Mobility	1	1	0	0	1	0	0	0	0	0	0	0	0	0	0	0	0	0	0	0		0.15	0.366348	0	1
Hygiene	0	0	0	0	0	0	0	0	0	0	0	0	0	0	0	0	0	0	0	1		0.05	0.223607	0	1
Main Activities	0	1	0	2	1	1	2	1	0	1	1	1	1	1	2	2	1	1	0	1		1	0.648886	0	2
Pain/Discomfort	1	1	1	0	0	0	0	0	0	1	0	0	0	0	0	0	0	0	1	0		0.25	0.444262	0	1
Anxiety/Depression	1	1	1	2	2	1	2	2	0	1	1	1	2	1	1	2	1	1	1	1		1.25	0.55012	0	2
VAS	20	50	57	10	11	35	27	25	60	7	55	40	8	50	40	30	33	20	30	30		31.9	16.5812	7	60
MADRS-S	30	21	18	36	34	27	42	33	12	38	28	26	39	21	25	38	24	28	15	23		27.9	8.34708	12	42
Mood	4	2	2	5	4	4	4	4	0	5	3	3	6	2	2	6	2	5	1	2		3.3	1.65752	0	6
Feelings of Anxiety	4	4	3	5	4	4	5	5	0	4	4	3	5	2	4	5	2	5	3	4		3.75	1.29269	0	5
Sleep	2	1	0	4	5	2	4	4	1	4	2	3	2	6	4	3	4	2	0	3		2.8	1.60918	0	6
Appetite	3	2	2	4	3	1	4	0	1	4	0	2	1	1	2	2	2	0	2	1		1.85	1.26803	0	4
Concentration Ability	4	2	3	4	4	3	5	4	2	6	3	3	4	0	3	5	2	0	2	1		3	1.58944	0	6
Initiative	3	4	2	5	4	4	6	4	2	4	4	4	4	1	3	6	4	1	2	4		3.55	1.39454	1	6
Emotional Engagement	2	1	2	6	4	3	5	4	2	6	3	3	5	3	1	5	2	4	2	1		3.2	1.60918	1	6
Pessimism	4	2	2	0	4	2	4	4	2	5	5	3	6	3	4	4	4	6	1	5		0.0555556	1.60591	0	6
Will to live	4	3	2	3	2	4	5	4	2	0	4	2	6	3	2	2	2	5	2	2		2.95	1.43178	0	6
CPRS-M-S	4	3	0	0	4	1	5	4	4	6	3	2	0	0	3	1	0	0	1	4		2.25	1.97017	0	6
N=18 LOCF
EQ-5D
Mobility	1	1	0	0	1	0	0	0	0		0	0	0	0	0	0		0	0	0		0.166667	0.383482	0	1
Hygiene	0	0	0	0	0	0	0	0	0		0	0	0	0	0	0		0	0	1		0.0555556	0.235702	0	1
Main Activities	0	1	0	2	1	1	2	1	0		1	1	1	1	2	2		1	0	1		1	0.685994	0	2
Pain/Discomfort	1	1	1	0	0	0	0	0	0		0	0	0	0	0	0		0	1	0		0.222222	0.427793	0	1
Anxiety/Depression	1	1	1	2	2	1	2	2	0		1	1	2	1	1	2		1	1	1		1.27778	0.574513	0	2
VAS	20	50	57	10	11	35	27	25	60		55	40	8	50	40	30		20	30	30		33.2222	16.3978	8	60
MADRS-S	30	21	18	36	34	27	42	33	12		28	26	39	21	25	38		28	15	23		27.5556	8.41722	12	42
Mood	4	2	2	5	4	4	4	4	0		3	3	6	2	2	6		5	1	2		3.27778	1.67352	0	6
Feelings of Anxiety	4	4	3	5	4	4	5	5	0		4	3	5	2	4	5		5	3	4		3.83333	1.29479	0	5
Sleep	2	1	0	4	5	2	4	4	1		2	3	2	6	4	3		2	0	3		2.66667	1.64496	0	6
Appetite	3	2	2	4	3	1	4	0	1		0	2	1	1	2	2		0	2	1		1.72222	1.22741	0	4
Concentration Ability	4	2	3	4	4	3	5	4	2		3	3	4	0	3	5		0	2	1		2.88889	1.49071	0	5
Initiative	3	4	2	5	4	4	6	4	2		4	4	4	1	3	6		1	2	4		3.5	1.46528	1	6
Emotional Engagement	2	1	2	6	4	3	5	4	2		3	3	5	3	1	5		4	2	1		3.11111	1.52966	1	6
Pessimism	4	2	2	0	4	2	4	4	2		5	3	6	3	4	4		6	1	5		0.0555556	1.64992	0	6
Will to live	4	3	2	3	2	4	5	4	2		4	2	6	3	2	2		5	2	2		3.16667	1.29479	2	6
CPRS-M-S	4	3	0	0	4	1	5	4	4		3	2	0	0	3	1		0	1	4		2.16667	1.7905	0	5

## Sheet: After 19 treatments English
Raw Data	1	2	3	4	5	6	7	8	9	10	11	12	13	14	15	16	17	18	19	20		Mean	SD	min	max
VAS Expectation	5	0	6	0	0	0	3	0	10		4	0	0	7	6	0		3	3	2		2.72222	3.06413	0	10
VAS Side Effects	5	7	9	9	10	9	8	5	10		10	8	9	7	7	5		8	9	9		8	1.68034	5	10
VAS Practical	8	7	10	3	5	8	9	8	10		10	10	4	5	10	2		9	10	10		7.66667	2.70076	2	10
EQ-5D
Mobility	1	1	0	0	1	0	0	0	0		0	0	0	0	0	0		0	0	0		0.166667	0.383482	0	1
Hygiene	0	0	0	0	0	0	0	0	0		0	0	0	0	0	0		0	0	1		0.0555556	0.235702	0	1
Main Activities	1	1	0	2	2	2	2	2	0		1	1	1	1	1	2		1	0	1		1.16667	0.707107	0	2
Pain/Discomfort	2	1	1	0	0	0	0	0	0		0	0	0	0	0	0		0	1	0		0.277778	0.574513	0	2
Anxiety/Depression	1	1	1	2	2	1	1	2	0		1	1	2	1	1	2		2	1	2		1.33333	0.594089	0	2
VAS	50	50	60	7	10	35	25	25	80		60	40	5	65	60	10		22	30	30		36.8889	22.4444	5	80
MADRS-S	28	19	16	36	38	25	42	31	9		23	24	39	14	14	39		29	19	28		26.2778	9.90428	9	42
Mood	4	2	2	5	4	4	5	4	1		2	3	6	1	1	6		5	2	3		3.33333	1.68034	1	6
Feelings of Anxiety	3	4	2	5	4	3	5	4	2		3	3	5	2	3	6		4	3	5		3.66667	1.18818	2	6
Sleep	3	1	0	3	5	1	3	5	0		1	3	1	2	3	2		2	1	2		2.11111	1.45072	0	5
Appetite	2	2	2	4	5	1	3	0	1		0	3	1	3	2	2		0	2	0		1.83333	1.42457	0	5
Concentration Ability	3	2	3	5	5	3	5	4	0		3	3	4	0	1	4		2	2	2		2.83333	1.54349	0	5
Initiative	3	2	2	6	5	4	6	4	0		4	3	5	2	2	5		1	3	5		3.44444	1.72259	0	6
Emotional Engagement	3	1	2	6	4	3	5	3	2		2	2	5	1	0	5		3	2	2		2.83333	1.61791	0	6
Pessimism	4	3	1	0	4	2	5	4	2		4	2	6	1	1	6		6	2	6		3.27778	1.99427	0	6
Will for Life	3	2	2	2	2	4	5	3	1		4	2	6	2	1	3		6	2	3		2.94444	1.51356	1	6
CPRS-M-S		3	0	0	4	1	5	4			3	2	0	0	1	2		0	2	4		1.9375	1.73085	0	5
MADRS-M	20	31	12	25	44	19	29	19	2		12	18	36	9	13	39		17	16	19		21.1111	10.986	2	44
Lowered Base Mood	1	4	0	4	6	1	3	1	0		1	1	4	0	0	4		2	2	0		1.88889	1.84355	0	6
Depressed Mood	2	4	1	3	6	2	3	2	1		1	3	5	0	1	6		2	2	2		2.55556	1.72259	0	6
Feelings of Anxiety	2	4	2	4	4	3	3	2	0		2	2	6	2	2	6		2	2	2		2.77778	1.51679	0	6
Reduced Night Sleep	1	3	0	2	4	0	4	4	0		0	2	1	1	2	3		3	1	2		1.83333	1.42457	0	4
Reduced Appetite	2	3	2	2	4	0	2	0	0		0	1	1	2	1	2		0	2	1		1.38889	1.14475	0	4
Concentration Difficulties	3	3	2	0	5	3	1	2	0		2	1	4	0	0	4		0	2	2		1.88889	1.56765	0	5
Lack of Initiative	3	4	2	4	4	4	4	2	0		2	4	4	2	4	4		0	0	4		2.83333	1.54349	0	4
Reduced Emotional Engagement	3	2	3	4	4	4	3	2	0		1	1	3	1	0	6		2	2	2		2.38889	1.53925	0	6
Depressive Thoughts	2	2	0	0	5	0	3	2	1		2	2	4	1	2	2		2	2	2		1.88889	1.27827	0	5
Suicidal Thoughts & Suicidal Ideation	1	2	0	2	2	2	3	2	0		1	1	4	0	1	2		4	1	2		1.66667	1.18818	0	4
CPRS-M	4	4	0	2	4	2	4	2	0		3	2	0	0	3	2		0	0	4		2	1.64496	0	4
CGI-S	4	4	2	4	6	3	4	4	1		2	4	6	2	2	5		3	3	3		3.44444	1.38148	1	6
CGI-I	2	5	2	4	5	3	3	3	2		1	3	5	1	2	4		3	2	4		3	1.28338	1	5
Response	N	N	N	N	N	N	N	N	Y		Y	N	N	Y	Y	N		Y	N	N	0.2778
Remission	N	N	N	N	N	N	N	N	Y		N	N	N	Y	N	N		N	N	N	0.1111
ITT LOCF
VAS Expectation	5	0	6	0	0	0	3	0	10	5	4	0	0	7	6	0	0	3	3	2		2.7	3.01051	0	10
VAS Side Effects	5	7	9	9	10	9	8	5	10	5	10	8	9	7	7	5	9	8	9	9		7.9	1.74416	5	10
VAS Practical	8	7	10	3	5	8	9	8	10		10	10	4	5	10	2	8	9	10	10		7.68421	2.62578	2	10
EQ-5D
Mobility	1	1	0	0	1	0	0	0	0	0	0	0	0	0	0	0	0	0	0	0		0.15	0.366348	0	1
Hygiene	0	0	0	0	0	0	0	0	0	0	0	0	0	0	0	0	0	0	0	1		0.05	0.223607	0	1
Main Activities	1	1	0	2	2	2	2	2	0	1	1	1	1	1	1	2	1	1	0	1		1.15	0.67082	0	2
Pain/Discomfort	2	1	1	0	0	0	0	0	0	1	0	0	0	0	0	0	0	0	1	0		0.3	0.571241	0	2
Anxiety/Depression	1	1	1	2	2	1	1	2	0	1	1	1	2	1	1	2	1	2	1	2		1.3	0.571241	0	2
VAS	50	50	60	7	10	35	25	25	80	7	60	40	5	65	60	10	33	22	30	30		35.2	22.2607	5	80
MADRS-S	28	19	16	36	38	25	42	31	9	38	23	24	39	14	14	39	24	29	19	28		26.75	9.74882	9	42
Mood	4	2	2	5	4	4	5	4	1	5	2	3	6	1	1	6	2	5	2	3		3.35	1.66307	1	6
Feelings of Anxiety	3	4	2	5	4	3	5	4	2	4	3	3	5	2	3	6	2	4	3	5		3.6	1.18766	2	6
Sleep	3	1	0	3	5	1	3	5	0	4	1	3	1	2	3	2	4	2	1	2		2.3	1.49032	0	5
Appetite	2	2	2	4	5	1	3	0	1	4	0	3	1	3	2	2	2	0	2	0		1.95	1.43178	0	5
Concentration Ability	3	2	3	5	5	3	5	4	0	6	3	3	4	0	1	4	2	2	2	2		2.95	1.63755	0	6
Initiative	3	2	2	6	5	4	6	4	0	4	4	3	5	2	2	5	4	1	3	5		3.5	1.63836	0	6
Emotional Engagement	3	1	2	6	4	3	5	3	2	6	2	2	5	1	0	5	2	3	2	2		2.95	1.70062	0	6
Pessimism	4	3	1	0	4	2	5	4	2	5	4	2	6	1	1	6	4	6	2	6		3.4	1.93037	0	6
Will for Life	3	2	2	2	2	4	5	3	1	0	4	2	6	2	1	3	2	6	2	3		2.75	1.58529	0	6
CPRS-M-S	4	3	0	0	4	1	5	4	4	6	3	2	0	0	1	2	0	0	2	4		2.25	1.94327	0	6
MADRS-M	20	31	12	25	44	19	29	19	2	34	12	18	36	9	13	39	17	17	16	19		21.55	10.836	2	44
Lowered Base Mood	1	4	0	4	6	1	3	1	0	4	1	1	4	0	0	4	4	2	2	0		2.1	1.86096	0	6
Depressed Mood	2	4	1	3	6	2	3	2	1	5	1	3	5	0	1	6	2	2	2	2		2.65	1.7252	0	6
Feelings of Anxiety	2	4	2	4	4	3	3	2	0	0	2	2	6	2	2	6	0	2	2	2		2.5	1.67017	0	6
Reduced Night Sleep	1	3	0	2	4	0	4	4	0	2	0	2	1	1	2	3	3	3	1	2		1.9	1.37267	0	4
Reduced Appetite	2	3	2	2	4	0	2	0	0	2	0	1	1	2	1	2	0	0	2	1		1.35	1.13671	0	4
Concentration Difficulties	3	3	2	0	5	3	1	2	0	6	2	1	4	0	0	4	1	0	2	2		2.05	1.76143	0	6
Lack of Initiative	3	4	2	4	4	4	4	2	0	4	2	4	4	2	4	4	4	0	0	4		2.95	1.5035	0	4
Reduced Emotional Engagement	3	2	3	4	4	4	3	2	0	6	1	1	3	1	0	6	1	2	2	2		2.5	1.70139	0	6
Depressive Thoughts	2	2	0	0	5	0	3	2	1	2	2	2	4	1	2	2	1	2	2	2		1.85	1.22582	0	5
Suicidal Thoughts & Suicidal Ideation	1	2	0	2	2	2	3	2	0	3	1	1	4	0	1	2	1	4	1	2		1.7	1.17429	0	4
CPRS-M	4	4	0	2	4	2	4	2	0	6	3	2	0	0	3	2	0	0	0	4		2.1	1.86096	0	6
CGI-S	4	4	2	4	6	3	4	4	1	5	2	4	6	2	2	5	3	3	3	3		3.5	1.35724	1	6
CGI-I	2	5	2	4	5	3	3	3	2	4	1	3	5	1	2	4	4	3	2	4	dropouts were given 4	3.1	1.25237	1	5
Response	N	N	N	N	N	N	N	N	Y	N	Y	N	N	Y	Y	N	N	Y	N	N	0.25
Remission	N	N	N	N	N	N	N	N	Y	N	N	N	N	Y	N	N	N	N	N	N	0.1
N=18 LOCF
VAS Expectation	5	0	6	0	0	0	3	0	10		4	0	0	7	6	0		3	3	2		2.72222	3.06413	0	10
VAS Side Effects	5	7	9	9	10	9	8	5	10		10	8	9	7	7	5		8	9	9		8	1.68034	5	10
VAS Practical	8	7	10	3	5	8	9	8	10		10	10	4	5	10	2		9	10	10		7.66667	2.70076	2	10
EQ-5D
Mobility	1	1	0	0	1	0	0	0	0		0	0	0	0	0	0		0	0	0		0.166667	0.383482	0	1
Hygiene	0	0	0	0	0	0	0	0	0		0	0	0	0	0	0		0	0	1		0.0555556	0.235702	0	1
Main Activities	1	1	0	2	2	2	2	2	0		1	1	1	1	1	2		1	0	1		1.16667	0.707107	0	2
Pain/Discomfort	2	1	1	0	0	0	0	0	0		0	0	0	0	0	0		0	1	0		0.277778	0.574513	0	2
Anxiety/Depression	1	1	1	2	2	1	1	2	0		1	1	2	1	1	2		2	1	2		1.33333	0.594089	0	2
VAS	50	50	60	7	10	35	25	25	80		60	40	5	65	60	10		22	30	30		36.8889	22.4444	5	80
MADRS-S	28	19	16	36	38	25	42	31	9		23	24	39	14	14	39		29	19	28		26.2778	9.90428	9	42
Mood	4	2	2	5	4	4	5	4	1		2	3	6	1	1	6		5	2	3		3.33333	1.68034	1	6
Feelings of Anxiety	3	4	2	5	4	3	5	4	2		3	3	5	2	3	6		4	3	5		3.66667	1.18818	2	6
Sleep	3	1	0	3	5	1	3	5	0		1	3	1	2	3	2		2	1	2		2.11111	1.45072	0	5
Appetite	2	2	2	4	5	1	3	0	1		0	3	1	3	2	2		0	2	0		1.83333	1.42457	0	5
Concentration Ability	3	2	3	5	5	3	5	4	0		3	3	4	0	1	4		2	2	2		2.83333	1.54349	0	5
Initiative	3	2	2	6	5	4	6	4	0		4	3	5	2	2	5		1	3	5		3.44444	1.72259	0	6
Emotional Engagement	3	1	2	6	4	3	5	3	2		2	2	5	1	0	5		3	2	2		2.83333	1.61791	0	6
Pessimism	4	3	1	0	4	2	5	4	2		4	2	6	1	1	6		6	2	6		3.27778	1.99427	0	6
Will to live	3	2	2	2	2	4	5	3	1		4	2	6	2	1	3		6	2	3		2.94444	1.51356	1	6
CPRS-M-S	4	3	0	0	4	1	5	4	4		3	2	0	0	1	2		0	2	4		2.16667	1.75734	0	5
MADRS-M	20	31	12	25	44	19	29	19	2		12	18	36	9	13	39		17	16	19		21.1111	10.986	2	44
Lowered Base Mood	1	4	0	4	6	1	3	1	0		1	1	4	0	0	4		2	2	0		1.88889	1.84355	0	6
Depressed Mood	2	4	1	3	6	2	3	2	1		1	3	5	0	1	6		2	2	2		2.55556	1.72259	0	6
Feelings of Anxiety	2	4	2	4	4	3	3	2	0		2	2	6	2	2	6		2	2	2		2.77778	1.51679	0	6
Reduced Night Sleep	1	3	0	2	4	0	4	4	0		0	2	1	1	2	3		3	1	2		1.83333	1.42457	0	4
Reduced Appetite	2	3	2	2	4	0	2	0	0		0	1	1	2	1	2		0	2	1		1.38889	1.14475	0	4
Concentration Difficulties	3	3	2	0	5	3	1	2	0		2	1	4	0	0	4		0	2	2		1.88889	1.56765	0	5
Lack of Initiative	3	4	2	4	4	4	4	2	0		2	4	4	2	4	4		0	0	4		2.83333	1.54349	0	4
Reduced Emotional Engagement	3	2	3	4	4	4	3	2	0		1	1	3	1	0	6		2	2	2		2.38889	1.53925	0	6
Depressive Thoughts	2	2	0	0	5	0	3	2	1		2	2	4	1	2	2		2	2	2		1.88889	1.27827	0	5
Suicidal Thoughts & Suicidal Ideation	1	2	0	2	2	2	3	2	0		1	1	4	0	1	2		4	1	2		1.66667	1.18818	0	4
CPRS-M	4	4	0	2	4	2	4	2	0		3	2	0	0	3	2		0	0	4		2	1.64496	0	4
CGI-S	4	4	2	4	6	3	4	4	1		2	4	6	2	2	5		3	3	3		3.44444	1.38148	1	6
CGI-I	2	5	2	4	5	3	3	3	2		1	3	5	1	2	4		3	2	4		3	1.28338	1	5
Response	N	N	N	N	N	N	N	N	Y		Y	N	N	Y	Y	N		Y	N	N	0.25
Remission	N	N	N	N	N	N	N	N	Y		N	N	N	Y	N	N		N	N	N	0.1

## Sheet: After 26 treatments English
	1	2	3	4	5	6	7	8	9	10	11	12	13	14	15	16	17	18	19	20		medel	SD	min	max
EQ-5D
Mobility	1	1	0	0	1	0	0	0	0		0	0	0	0	0	0		0	0	0		0.166667	0.383482	0	1
Hygiene	0	0	0	0	0	0	0	0	0		0	0	0	0	0	0		0	0	1		0.0555556	0.235702	0	1
Main Activities	1	1	1	2	1	1	2	2	0		1	1	1	0	0	2		1	0	1		1	0.685994	0	2
Pain/Discomfort	1	1	1	0	1	0	0	0	0		0	0	0	0	0	0		0	1	0		0.277778	0.460889	0	1
Anxiety/Depression	1	1	1	2	1	1	1	2	0		1	1	2	1	1	2		2	1	2		1.27778	0.574513	0	2
VAS	25	50	65	8	11	40	35	25	80		60	50	8	70	75	20		15	30	30		38.7222	23.6514	8	80
MADRS-S	28	19	11	36	35	25	38	31	6		24	23	38	8	6	40		29	18	26		24.5	11.2158	6	40
Mood	3	2	1	4	4	3	3	4	1		3	2	6	1	0	6		5	2	2		2.88889	1.71117	0	6
Feelings of Anxiety	3	4	2	5	4	4	4	4	1		4	3	5	3	2	6		5	3	5		3.72222	1.27443	1	6
Sleep	4	1	0	4	5	1	3	5	1		0	2	2	0	1	3		3	0	2		2.05556	1.69679	0	5
Appetite	2	2	1	4	5	1	3	0	0		0	2	1	0	0	2		0	2	0		1.38889	1.50054	0	5
Concentration Ability	4	2	2	5	4	3	4	4	1		4	3	4	0	1	4		0	2	2		2.72222	1.52646	0	5
Initiative	3	2	1	6	4	4	6	4	0		3	3	3	0	1	5		1	2	5		2.94444	1.8934	0	6
Emotional Engagement	3	1	2	6	3	3	5	3	1		2	3	5	1	0	5		4	3	2		2.88889	1.64098	0	6
Pessimism	3	3	1	0	4	2	5	4	1		4	3	6	3	1	5		5	2	5		3.16667	1.72354	0	6
Will to live	3	2	1	2	2	4	5	3	0		4	2	6	0	0	4		6	2	3		2.72222	1.87257	0	6
CPRS-M-S		4	0	0	4	2	4	4			3	2	0	0	1	2		0	2	4		2	1.67332	0	4
ITT - LOCF
EQ-5D
Mobility	1	1	0	0	1	0	0	0	0	0	0	0	0	0	0	0	0	0	0	0		0.15	0.366348	0	1
Hygiene	0	0	0	0	0	0	0	0	0	0	0	0	0	0	0	0	0	0	0	1		0.05	0.223607	0	1
Main Activities	1	1	1	2	1	1	2	2	0	1	1	1	1	0	0	2	1	1	0	1		1	0.648886	0	2
Pain/Discomfort	1	1	1	0	1	0	0	0	0	1	0	0	0	0	0	0	0	0	1	0		0.3	0.470162	0	1
Anxiety/Depression	1	1	1	2	1	1	1	2	0	1	1	1	2	1	1	2	1	2	1	2		1.25	0.55012	0	2
VAS	25	50	65	8	11	40	35	25	80	7	60	50	8	70	75	20	33	15	30	30		36.85	23.4841	7	80
MADRS-S	28	19	11	36	35	25	38	31	6	38	24	23	38	8	6	40	24	29	18	26		25.15	11.0324	6	40
Mood	3	2	1	4	4	3	3	4	1	5	3	2	6	1	0	6	2	5	2	2		2.95	1.70062	0	6
Feelings of Anxiety	3	4	2	5	4	4	4	4	1	4	4	3	5	3	2	6	2	5	3	5		3.65	1.26803	1	6
Sleep	4	1	0	4	5	1	3	5	1	4	0	2	2	0	1	3	4	3	0	2		2.25	1.71295	0	5
Appetite	2	2	1	4	5	1	3	0	0	4	0	2	1	0	0	2	2	0	2	0		1.55	1.53811	0	5
Concentration Ability	4	2	2	5	4	3	4	4	1	6	4	3	4	0	1	4	2	0	2	2		2.85	1.63111	0	6
Initiative	3	2	1	6	4	4	6	4	0	4	3	3	3	0	1	5	4	1	2	5		3.05	1.82021	0	6
Emotional Engagement	3	1	2	6	3	3	5	3	1	6	2	3	5	1	0	5	2	4	3	2		3	1.71679	0	6
Pessimism	3	3	1	0	4	2	5	4	1	5	4	3	6	3	1	5	4	5	2	5		3.3	1.68897	0	6
Will to live	3	2	1	2	2	4	5	3	0	0	4	2	6	0	0	4	2	6	2	3		2.55	1.87715	0	6
CPRS-M-S	4	4	0	0	4	2	4	4	4	6	3	2	0	0	1	2	0	0	2	4		2.3	1.89459	0	6
N=18 LOCF
EQ-5D
Mobility	1	1	0	0	1	0	0	0	0		0	0	0	0	0	0		0	0	0		0.166667	0.383482	0	1
Hygiene	0	0	0	0	0	0	0	0	0		0	0	0	0	0	0		0	0	1		0.0555556	0.235702	0	1
Main Activities	1	1	1	2	1	1	2	2	0		1	1	1	0	0	2		1	0	1		1	0.685994	0	2
Pain/Discomfort	1	1	1	0	1	0	0	0	0		0	0	0	0	0	0		0	1	0		0.277778	0.460889	0	1
Anxiety/Depression	1	1	1	2	1	1	1	2	0		1	1	2	1	1	2		2	1	2		1.27778	0.574513	0	2
VAS	25	50	65	8	11	40	35	25	80		60	50	8	70	75	20		15	30	30		38.7222	23.6514	8	80
MADRS-S	28	19	11	36	35	25	38	31	6		24	23	38	8	6	40		29	18	26		24.5	11.2158	6	40
Mood	3	2	1	4	4	3	3	4	1		3	2	6	1	0	6		5	2	2		2.88889	1.71117	0	6
Feelings of Anxiety	3	4	2	5	4	4	4	4	1		4	3	5	3	2	6		5	3	5		3.72222	1.27443	1	6
Sleep	4	1	0	4	5	1	3	5	1		0	2	2	0	1	3		3	0	2		2.05556	1.69679	0	5
Appetite	2	2	1	4	5	1	3	0	0		0	2	1	0	0	2		0	2	0		1.38889	1.50054	0	5
Concentration Ability	4	2	2	5	4	3	4	4	1		4	3	4	0	1	4		0	2	2		2.72222	1.52646	0	5
Initiative	3	2	1	6	4	4	6	4	0		3	3	3	0	1	5		1	2	5		2.94444	1.8934	0	6
Emotional Engagement	3	1	2	6	3	3	5	3	1		2	3	5	1	0	5		4	3	2		2.88889	1.64098	0	6
Pessimism	3	3	1	0	4	2	5	4	1		4	3	6	3	1	5		5	2	5		3.16667	1.72354	0	6
Will to live	3	2	1	2	2	4	5	3	0		4	2	6	0	0	4		6	2	3		2.72222	1.87257	0	6
CPRS-M-S	4	4	0	0	4	2	4	4	4		3	2	0	0	1	2		0	2	4		2.22222	1.69967	0	4

## Sheet: After 33 treatments English
	1	2	3	4	5	6	7	8	9	10	11	12	13	14	15	16	17	18	19	20		Mean	SD	min	max
VAS Expectation	5	3	2	1	2	1	5	0	10		1	0	0	9	9	0		2	2	4		3.11111	3.26999	0	10
VAS Side Effects	3	8	10	9	5	9	9	7	10		9	10	1	4	8	5		10	10	10		7.61111	2.81046	1	10
VAS Practical	10	10	10	4	5	8	9	8	10		10	10	9	4	10	2		8	10	10		8.16667	2.59524	2	10
EQ-5D
Mobility	1	1	0	0	1	0	0	0	0		0	0	0	0	0	0		0	0	0		0.166667	0.383482	0	1
Hygiene	0	0	0	0	1	0	0	0	0		0	0	0	0	0	0		0	0	1		0.111111	0.323381	0	1
Main Activities	1	1	0	2	1	1	2	1	0		1	1	1	1	0	2		1	0	1		0.944444	0.639137	0	2
Pain/Discomfort	1	1	1	0	1	0	0	0	0		0	0	0	0	0	0		0	1	0		0.277778	0.460889	0	1
Anxiety/Depression	1	1	1	2	2	1	1	1	0		2	1	2	1	0	2		2	1	1		1.22222	0.646762	0	2
VAS	30	60	60	10	20	40	45	30	90		40	45	7	80	85	10		20	25	50		41.5	25.6085	7	90
MADRS-S	29	18	12	35	33	23	35	32	3		28	18	38	6	4	42		28	18	11		22.9444	12.2016	3	42
Mood	3	2	2	4	4	3	3	4	1		4	2	5	0	0	6		5	2	1		2.83333	1.72354	0	6
Feelings of Anxiety	4	3	2	4	4	4	5	4	0		5	2	5	2	2	6		5	3	1		3.38889	1.61387	0	6
Sleep	2	1	0	4	4	1	3	5	0		0	2	2	0	0	4		3	0	2		1.83333	1.68907	0	5
Appetite	2	2	1	4	4	0	2	0	1		0	2	1	0	0	2		0	2	0		1.27778	1.31978	0	4
Concentration Ability	4	2	2	5	4	3	4	4	0		4	2	4	0	1	5		0	3	1		2.66667	1.71499	0	5
Initiative	4	2	1	6	4	4	5	4	0		4	2	4	0	1	6		1	2	2		2.88889	1.9063	0	6
Emotional Engagement	3	1	2	6	2	2	4	3	1		3	2	5	0	0	4		3	3	0		2.44444	1.6881	0	6
Pessimism	4	2	1	0	5	2	5	4	0		4	2	6	4	0	5		5	1	3		2.94444	1.98442	0	6
Will for Life	3	3	1	2	2	4	4	4	0		4	2	6	0	0	4		6	2	1		2.66667	1.87867	0	6
CPRS-M-S		4	0	0	4	2	4	4			3	1	0	0	0	2		0	2	4		1.875	1.74642	0	4
MADRS-M	26	22	16	19	42	23	23	16	1		19	17	38	3	3	39		19	11	11		19.3333	11.7923	1	42
Lowered Base Mood	3	0	1	2	5	3	2	0	0		3	1	4	0	0	4		2	1	0		1.72222	1.63799	0	5
Depressed Mood	3	2	2	2	6	4	2	1	1		2	2	6	0	0	6		3	2	1		2.5	1.88648	0	6
Feelings of Anxiety	2	3	2	2	3	3	3	2	0		2	2	4	2	2	6		2	2	2		2.44444	1.19913	0	6
Reduced Night Sleep	4	1	0	2	4	0	4	4	0		0	0	4	0	0	3		2	0	2		1.66667	1.74895	0	4
Reduced Appetite	2	3	2	2	4	0	0	0	0		0	0	1	0	0	2		0	1	0		0.944444	1.25895	0	4
Concentration Difficulties	3	3	2	0	5	3	2	2	0		2	1	3	0	1	4		0	2	1		1.88889	1.45072	0	5
Lack of Initiative	3	4	2	3	4	4	3	2	0		2	4	4	0	0	4		1	0	2		2.33333	1.57181	0	4
Reduced Emotional Engagement	2	3	3	4	4	2	2	2	0		2	2	4	0	0	6		2	1	0		2.16667	1.65387	0	6
Depressive Thoughts	2	2	2	0	5	1	3	1	0		3	3	4	1	0	2		3	0	2		1.88889	1.45072	0	5
Suicidal Thoughts & Suicidal Ideation	2	1	0	2	2	3	2	2	0		3	2	4	0	0	2		4	2	1		1.77778	1.26284	0	4
CPRS-M	4	4	0	2	4		2	2	0		3	0	0	0	0	2		0	0	4		1.58824	1.69775	0	4
CGI-S	5	3	3	4	6	3	4	3	1		3	3	6	1	1	5		4	3	2		3.33333	1.53393	1	6
CGI-I	4	2	3	3	3	3	3	2	1		2	3	3	1	1	5		3	2	1		2.5	1.09813	1	5
Response	N	N	N	N	N	N	N	N	Y		N	N	N	Y	Y	N		Y	N	Y	0.2778
Remission	N	N	N	N	N	N	N	N	Y		N	N	N	Y	Y	N		N	N	N	0.1667
ITT - LOCF
VAS Expectation	5	3	2	1	2	1	5	0	10	5	1	0	0	9	9	0	0	2	2	4		3.05	3.20321	0	10
VAS Side Effects	3	8	10	9	5	9	9	7	10	5	9	10	1	4	8	5	9	10	10	10		7.55	2.74293	1	10
VAS Practical	10	10	10	4	5	8	9	8	10		10	10	9	4	10	2	8	8	10	10		8.15789	2.52241	2	10
EQ-5D
Mobility	1	1	0	0	1	0	0	0	0	0	0	0	0	0	0	0	0	0	0	0		0.15	0.366348	0	1
Hygiene	0	0	0	0	1	0	0	0	0	0	0	0	0	0	0	0	0	0	0	1		0.1	0.307794	0	1
Main Activities	1	1	0	2	1	1	2	1	0	1	1	1	1	1	0	2	1	1	0	1		0.95	0.604805	0	2
Pain/Discomfort	1	1	1	0	1	0	0	0	0	1	0	0	0	0	0	0	0	0	1	0		0.3	0.470162	0	1
Anxiety/Depression	1	1	1	2	2	1	1	1	0	1	2	1	2	1	0	2	1	2	1	1		1.2	0.615587	0	2
VAS	30	60	60	10	20	40	45	30	90	7	40	45	7	80	85	10	33	20	25	50		39.35	25.4626	7	90
MADRS-S	29	18	12	35	33	23	35	32	3	38	28	18	38	6	4	42	24	28	18	11		23.75	12.0214	3	42
Mood	3	2	2	4	4	3	3	4	1	5	4	2	5	0	0	6	2	5	2	1		2.9	1.71372	0	6
Feelings of Anxiety	4	3	2	4	4	4	5	4	0	4	5	2	5	2	2	6	2	5	3	1		3.35	1.56525	0	6
Sleep	2	1	0	4	4	1	3	5	0	4	0	2	2	0	0	4	4	3	0	2		2.05	1.73129	0	5
Appetite	2	2	1	4	4	0	2	0	1	4	0	2	1	0	0	2	2	0	2	0		1.45	1.39454	0	4
Concentration Ability	4	2	2	5	4	3	4	4	0	6	4	2	4	0	1	5	2	0	3	1		2.8	1.79473	0	6
Initiative	4	2	1	6	4	4	5	4	0	4	4	2	4	0	1	6	4	1	2	2		3	1.83533	0	6
Emotional Engagement	3	1	2	6	2	2	4	3	1	6	3	2	5	0	0	4	2	3	3	0		2.6	1.78885	0	6
Pessimism	4	2	1	0	5	2	5	4	0	5	4	2	6	4	0	5	4	5	1	3		3.1	1.94395	0	6
Will for Life	3	3	1	2	2	4	4	4	0	0	4	2	6	0	0	4	2	6	2	1		2.5	1.87785	0	6
CPRS-M-S	4	4	0	0	4	2	4	4	4	6	3	1	0	0	0	2	0	0	2	4		2.2	1.96281	0	6
MADRS-M	26	22	16	19	42	23	23	16	1	34	19	17	38	3	3	39	17	19	11	11		19.95	11.646	1	42
Lowered Base Mood	3	0	1	2	5	3	2	0	0	4	3	1	4	0	0	4	4	2	1	0		1.95	1.70062	0	5
Depressed Mood	3	2	2	2	6	4	2	1	1	5	2	2	6	0	0	6	2	3	2	1		2.6	1.87504	0	6
Feelings of Anxiety	2	3	2	2	3	3	3	2	0	0	2	2	4	2	2	6	0	2	2	2		2.2	1.36111	0	6
Reduced Night Sleep	4	1	0	2	4	0	4	4	0	2	0	0	4	0	0	3	3	2	0	2		1.75	1.68195	0	4
Reduced Appetite	2	3	2	2	4	0	0	0	0	2	0	0	1	0	0	2	0	0	1	0		0.95	1.23438	0	4
Concentration Difficulties	3	3	2	0	5	3	2	2	0	6	2	1	3	0	1	4	1	0	2	1		2.05	1.66938	0	6
Lack of Initiative	3	4	2	3	4	4	3	2	0	4	2	4	4	0	0	4	4	1	0	2		2.5	1.5728	0	4
Reduced Emotional Engagement	2	3	3	4	4	2	2	2	0	6	2	2	4	0	0	6	1	2	1	0		2.3	1.80933	0	6
Depressive Thoughts	2	2	2	0	5	1	3	1	0	2	3	3	4	1	0	2	1	3	0	2		1.85	1.38697	0	5
Suicidal Thoughts & Suicidal Ideation	2	1	0	2	2	3	2	2	0	3	3	2	4	0	0	2	1	4	2	1		1.8	1.23969	0	4
CPRS-M	4	4	0	2	4	2	2	2	0	6	3	0	0	0	0	2	0	0	0	4		1.75	1.88833	0	6
CGI-S	5	3	3	4	6	3	4	3	1	5	3	3	6	1	1	5	3	4	3	2		3.4	1.50088	1	6
CGI-I	4	2	3	3	3	3	3	2	1	4	2	3	3	1	1	5	4	3	2	1	Dropouts were given 4	2.65	1.13671	1	5
Response	N	N	N	N	N	N	N	N	Y	N	N	N	N	Y	Y	N	N	Y	N	Y	0.25
Remission	N	N	N	N	N	N	N	N	Y	N	N	N	N	Y	Y	N	N	N	N	N	0.15
N=18 LOCF
VAS Expectation	5	3	2	1	2	1	5	0	10		1	0	0	9	9	0		2	2	4		3.11111	3.26999	0	10
VAS Side Effects	3	8	10	9	5	9	9	7	10		9	10	1	4	8	5		10	10	10		7.61111	2.81046	1	10
VAS Practical	10	10	10	4	5	8	9	8	10		10	10	9	4	10	2		8	10	10		8.16667	2.59524	2	10
EQ-5D
Mobility	1	1	0	0	1	0	0	0	0		0	0	0	0	0	0		0	0	0		0.166667	0.383482	0	1
Hygiene	0	0	0	0	1	0	0	0	0		0	0	0	0	0	0		0	0	1		0.111111	0.323381	0	1
Main Activities	1	1	0	2	1	1	2	1	0		1	1	1	1	0	2		1	0	1		0.944444	0.639137	0	2
Pain/Discomfort	1	1	1	0	1	0	0	0	0		0	0	0	0	0	0		0	1	0		0.277778	0.460889	0	1
Anxiety/Depression	1	1	1	2	2	1	1	1	0		2	1	2	1	0	2		2	1	1		1.22222	0.646762	0	2
VAS	30	60	60	10	20	40	45	30	90		40	45	7	80	85	10		20	25	50		41.5	25.6085	7	90
MADRS-S	29	18	12	35	33	23	35	32	3		28	18	38	6	4	42		28	18	11		22.9444	12.2016	3	42
Mood	3	2	2	4	4	3	3	4	1		4	2	5	0	0	6		5	2	1		2.83333	1.72354	0	6
Feelings of Anxiety	4	3	2	4	4	4	5	4	0		5	2	5	2	2	6		5	3	1		3.38889	1.61387	0	6
Sleep	2	1	0	4	4	1	3	5	0		0	2	2	0	0	4		3	0	2		1.83333	1.68907	0	5
Appetite	2	2	1	4	4	0	2	0	1		0	2	1	0	0	2		0	2	0		1.27778	1.31978	0	4
Concentration Ability	4	2	2	5	4	3	4	4	0		4	2	4	0	1	5		0	3	1		2.66667	1.71499	0	5
Initiative	4	2	1	6	4	4	5	4	0		4	2	4	0	1	6		1	2	2		2.88889	1.9063	0	6
Emotional Engagement	3	1	2	6	2	2	4	3	1		3	2	5	0	0	4		3	3	0		2.44444	1.6881	0	6
Pessimism	4	2	1	0	5	2	5	4	0		4	2	6	4	0	5		5	1	3		2.94444	1.98442	0	6
Will for Life	3	3	1	2	2	4	4	4	0		4	2	6	0	0	4		6	2	1		2.66667	1.87867	0	6
CPRS-M-S	4	4	0	0	4	2	4	4	4		3	1	0	0	0	2		0	2	4		2.11111	1.77859	0	4
MADRS-M	26	22	16	19	42	23	23	16	1		19	17	38	3	3	39		19	11	11		19.3333	11.7923	1	42
Lowered Base Mood	3	0	1	2	5	3	2	0	0		3	1	4	0	0	4		2	1	0		1.72222	1.63799	0	5
Depressed Mood	3	2	2	2	6	4	2	1	1		2	2	6	0	0	6		3	2	1		2.5	1.88648	0	6
Feelings of Anxiety	2	3	2	2	3	3	3	2	0		2	2	4	2	2	6		2	2	2		2.44444	1.19913	0	6
Reduced Night Sleep	4	1	0	2	4	0	4	4	0		0	0	4	0	0	3		2	0	2		1.66667	1.74895	0	4
Reduced Appetite	2	3	2	2	4	0	0	0	0		0	0	1	0	0	2		0	1	0		0.944444	1.25895	0	4
Concentration Difficulties	3	3	2	0	5	3	2	2	0		2	1	3	0	1	4		0	2	1		1.88889	1.45072	0	5
Lack of Initiative	3	4	2	3	4	4	3	2	0		2	4	4	0	0	4		1	0	2		2.33333	1.57181	0	4
Reduced Emotional Engagement	2	3	3	4	4	2	2	2	0		2	2	4	0	0	6		2	1	0		2.16667	1.65387	0	6
Depressive Thoughts	2	2	2	0	5	1	3	1	0		3	3	4	1	0	2		3	0	2		1.88889	1.45072	0	5
Suicidal Thoughts & Suicidal Ideation	2	1	0	2	2	3	2	2	0		3	2	4	0	0	2		4	2	1		1.77778	1.26284	0	4
CPRS-M	4	4	0	2	4	2	2	2	0		3	0	0	0	0	2		0	0	4		1.61111	1.64992	0	4
CGI-S	5	3	3	4	6	3	4	3	1		3	3	6	1	1	5		4	3	2		3.33333	1.53393	1	6
CGI-I	4	2	3	3	3	3	3	2	1		2	3	3	1	1	5		3	2	1		2.5	1.09813	1	5
Response	N	N	N	N	N	N	N	N	Y		N	N	N	Y	Y	N		Y	N	Y	0.2778
Remission	N	N	N	N	N	N	N	N	Y		N	N	N	Y	Y	N		N	N	N	0.1667

## Sheet: 30 day follow-up English
	1	2	3	4	5	6	7	8	9	10	11	12	13	14	15	16	17	18	19	20		Mean	SD	min	max
DSM Diagnosis	Persistent depression with a persistent moderate major depressive picture with moderate anxiety (300.4)	F313 Bipolar disorder, moderate depressive episode	F331 Recurrent depression, moderate episode	F341 Persistent depression with a moderate major depressive episod	F334 Recurrent major depression without current symptoms (note ECT)	F332 Recurrent major depression, severe episode without psychotic symptoms	F332 Recurrent depression, severe episode without psychotic symptoms	F32.0 Major depression, mild	F314 Bipolar disorder, severe depressive episode without psychotic symptoms	F341 Persistent depression with severe major depressive episode	F330 Recurrent depression, mild episode	F331 Recurrent depression, moderate episode	F330 Recurrent depression, mild episode		F334 Recurrent major depression without current symptoms	F33.4 Recurrent depression without current symptoms	Recurrent depression, moderate episode	Bipolar disorder type 2, moderate depressive episode	F334 Recurrent depression without current symptoms	Panic disorder
VAS Expectation	0	0	0	0	5	1	0	3	10	0	2	0	0	10	10	0	0	1	8	8		2.9	3.97227	0	10
VAS Side Effects	2	9	10	8	10	9	10	10	8	0	5	10	7	10	10	10	10	10	9	10		8.35	2.85205	0	10
VAS Practical	2	8	10	7	10	8	8	5	9	0	10	10	7	5	9	10	5	10	10	10		7.65	2.90689	0	10
EQ-5D
Mobility	1	1	0	0	0	0	0	0	0	0	0	0	0	0	0	0	0	0	0	0		0.1	0.307794	0	1
Hygiene	1	0	0	0	0	0	1	0	0	0	0	0	0	0	0	0	0	0	0	1		0.15	0.366348	0	1
Main Activities	1	1	1	2	0	2	2	1	1	0	1	1	0	0	0	0	1	1	0	1		0.8	0.695852	0	2
Pain/Discomfort	1	1	1	0	0	0	1	0	1	1	0	0	0	0	0	0	0	0	1	0		0.35	0.48936	0	1
Anxiety/Depression	2	2	2	2	1	1	2	1	2	1	1	1	1	1	1	0	2	2	0	1		1.3	0.656947	0	2
VAS	20	40	55	5	58	27	5	36	10	10	40	75	60	80	80	71	33	15	90	70		44	28.0263	5	90
MADRS-S	37	25	18	34	6	27	43	30	40	39	25		24			4	27	25	3	10		24.5294	12.6497	3	43
Mood	5	1	3	5	0	4	5	3	4	5	3		2			0	3	4	0	0		2.76471	1.92124	0	5
Feelings of Anxiety	4	5	3	4	2	4	5	4	4	4	2		3			0	3	3	1	3		3.17647	1.33395	0	5
Sleep	4	2	0	3	0	1	5	5	1	3	2		6			1	4	0	0	1		2.23529	1.98524	0	6
Appetite	4	3	1	4	0	1	1	0	6	3	0		0			0	2	1	0	1		1.58824	1.80481	0	6
Concentration Ability	4	2	3	5	1	4	4	4	4	6	4		2			1	3	0	1	1		2.88235	1.69124	0	6
Initiative	5	3	1	6	0	4	6	4	5	5	3		1			1	3	3	0	2		3.05882	1.98339	0	6
Emotional Engagement	3	1	3	5	1	3	6	3	5	6	2		1			1	3	4	1	0		2.82353	1.87867	0	6
Pessimism	4	4	2	0	1	2	5	4	5	4	5		5			0	4	5	0	2		3.05882	1.91933	0	5
Will for Life	4	4	2	2	1	4	6	3	6	3	4		4			0	2	5	0	0		2.94118	1.95162	0	6
CPRS-M-S	3	4	0	1	2	2	5	3	0	6	4		1			0	0	0	1	4		2.11765	1.96476	0	6
MADRS-M	32	21	20	27	9	30	38	18	34	28	19	31	19	9	5	2	19	23	3	6		19.65	10.975	2	38
Lowered Base Mood	3	2	2	3	1	3	2	2	4	5	1	4	0	0	0	0	2	2	0	0		1.8	1.54238	0	5
Depressed Mood	3	2	3	3	1	4	3	1	4	2	4	3	1	1	0	0	2	4	0	0		2.05	1.46808	0	4
Feelings of Anxiety	3	4	3	4	2	4	5	2	4	0	2	3	3	3	2	1	1	2	0	2		2.5	1.35724	0	5
Reduced Night Sleep	4	2	1	2	0	0	4	4	0	2	1	3	5	0	1	0	2	0	0	0		1.55	1.66938	0	5
Reduced Appetite	4	2	2	2	0	0	0	0	4	0	0	4	0	0	0	0	1	0	0	1		1	1.48678	0	4
Concentration Difficulties	4	2	3	2	1	4	4	2	4	6	2	2	2	0	0	0	3	1	2	0		2.2	1.64157	0	6
Lack of Initiative	3	1	2	4	2	5	6	2	4	4	2	4	0	2	2	0	4	3	1	2		2.65	1.59852	0	6
Reduced Emotional Engagement	3	1	2	4	1	6	6	1	3	6	1	4	0	0	0	0	2	3	0	0		2.15	2.13431	0	6
Depressive Thoughts	3	1	2	0	0	2	3	2	3	2	3	2	4	3	0	1	2	4	0	1		1.9	1.29371	0	4
Suicidal Thoughts & Suicidal Ideation	2	4	0	3	1	2	5	2	4	1	3	2	4	0	0	0	1	4	0	0		1.9	1.68273	0	5
CPRS-M	4	4	0	2	0	2	4	2	0	6	3	2	4	0	0	0	0	0	0	4		1.85	1.95408	0	6
CGI-S	5	3	3	4	2	4	4	3	5	5	3	4	3	1	1	1	3	4	1	1		3	1.41421	1	5
CGI-I	5	2	4	4	1	5	5	2	4	4	3	5	1	2	1	1	4	3	1	1		2.9	1.58612	1	5
Response	N	N	N	N	Y Note Ect	N	N	N	N	N	N	N	Y Note ECT	Y	Y	Y	N	N	Y	Y	0.35
Remission	N	N	N	N	Y Note Ect	N	N	N	N	N	N	N	N	Y	Y	Y	N	N	Y	Y	0.3
ITT LOCF
VAS Expectation	0	0	0	0	5	1	0	3	10	0	2	0	0	10	10	0	0	1	8	8		2.9	3.97227	0	10
VAS Side Effects	2	9	10	8	10	9	10	10	8	0	5	10	7	10	10	10	10	10	9	10		8.35	2.85205	0	10
VAS Practical	2	8	10	7	10	8	8	5	9	0	10	10	7	5	9	10	5	10	10	10		7.65	2.90689	0	10
EQ-5D
Mobility	1	1	0	0	0	0	0	0	0	0	0	0	0	0	0	0	0	0	0	0		0.1	0.307794	0	1
Hygiene	1	0	0	0	0	0	1	0	0	0	0	0	0	0	0	0	0	0	0	1		0.15	0.366348	0	1
Main Activities	1	1	1	2	0	2	2	1	1	0	1	1	0	0	0	0	1	1	0	1		0.8	0.695852	0	2
Pain/Discomfort	1	1	1	0	0	0	1	0	1	1	0	0	0	0	0	0	0	0	1	0		0.35	0.48936	0	1
Anxiety/Depression	2	2	2	2	1	1	2	1	2	1	1	1	1	1	1	0	2	2	0	1		1.3	0.656947	0	2
VAS	20	40	55	5	58	27	5	36	10	10	40	75	60	80	80	71	33	15	90	70		44	28.0263	5	90
MADRS-S	37	25	18	34	6	27	43	30	40	39	25	18	24	6	4	4	27	25	3	10		22.25	13.1063	3	43
Mood	5	1	3	5	0	4	5	3	4	5	3	2	2	0	0	0	3	4	0	0		2.45	1.95946	0	5
Feelings of Anxiety	4	5	3	4	2	4	5	4	4	4	2	2	3	2	2	0	3	3	1	3		3	1.29777	0	5
Sleep	4	2	0	3	0	1	5	5	1	3	2	2	6	0	0	1	4	0	0	1		2	1.94666	0	6
Appetite	4	3	1	4	0	1	1	0	6	3	0	2	0	0	0	0	2	1	0	1		1.45	1.73129	0	6
Concentration Ability	4	2	3	5	1	4	4	4	4	6	4	2	2	0	1	1	3	0	1	1		2.6	1.72901	0	6
Initiative	5	3	1	6	0	4	6	4	5	5	3	2	1	0	1	1	3	3	0	2		2.75	1.99671	0	6
Emotional Engagement	3	1	3	5	1	3	6	3	5	6	2	2	1	0	0	1	3	4	1	0		2.5	1.93309	0	6
Pessimism	4	4	2	0	1	2	5	4	5	4	5	2	5	4	0	0	4	5	0	2		2.9	1.91669	0	5
Will for Life	4	4	2	2	1	4	6	3	6	3	4	2	4	0	0	0	2	5	0	0		2.6	2.0105	0	6
CPRS-M-S	3	4	0	1	2	2	5	3	0	6	4	1	1	0	0	0	0	0	1	4		1.85	1.92696	0	6
MADRS-M	32	21	20	27	9	30	38	18	34	28	19	31	19	9	5	2	19	23	3	6		19.65	10.975	2	38
Lowered Base Mood	3	2	2	3	1	3	2	2	4	5	1	4	0	0	0	0	2	2	0	0		1.8	1.54238	0	5
Depressed Mood	3	2	3	3	1	4	3	1	4	2	4	3	1	1	0	0	2	4	0	0		2.05	1.46808	0	4
Feelings of Anxiety	3	4	3	4	2	4	5	2	4	0	2	3	3	3	2	1	1	2	0	2		2.5	1.35724	0	5
Reduced Night Sleep	4	2	1	2	0	0	4	4	0	2	1	3	5	0	1	0	2	0	0	0		1.55	1.66938	0	5
Reduced Appetite	4	2	2	2	0	0	0	0	4	0	0	4	0	0	0	0	1	0	0	1		1	1.48678	0	4
Concentration Difficulties	4	2	3	2	1	4	4	2	4	6	2	2	2	0	0	0	3	1	2	0		2.2	1.64157	0	6
Lack of Initiative	3	1	2	4	2	5	6	2	4	4	2	4	0	2	2	0	4	3	1	2		2.65	1.59852	0	6
Reduced Emotional Engagement	3	1	2	4	1	6	6	1	3	6	1	4	0	0	0	0	2	3	0	0		2.15	2.13431	0	6
Depressive Thoughts	3	1	2	0	0	2	3	2	3	2	3	2	4	3	0	1	2	4	0	1		1.9	1.29371	0	4
Suicidal Thoughts & Suicidal Ideation	2	4	0	3	1	2	5	2	4	1	3	2	4	0	0	0	1	4	0	0		1.9	1.68273	0	5
CPRS-M	4	4	0	2	0	2	4	2	0	6	3	2	4	0	0	0	0	0	0	4		1.85	1.95408	0	6
CGI-S	5	3	3	4	2	4	4	3	5	5	3	4	3	1	1	1	3	4	1	1		3	1.41421	1	5
CGI-I	5	2	4	4	1	5	5	2	4	4	3	5	1	2	1	1	4	3	1	1		2.9	1.58612	1	5
Response	N	N	N	N	Y Note Ect	N	N	N	N	N	N	N	Y Note ECT	Y	Y	Y	N	N	Y	Y	0.35
Remission	N	N	N	N	Y Note Ect	N	N	N	N	N	N	N	N	Y	Y	Y	N	N	Y	Y	0.3
N=18 LOCF
VAS Expectation	0	0	0	0	5	1	0	3	10		2	0	0	10	10	0		1	8	8		3.22222	4.06644	0	10
VAS Side Effects	2	9	10	8	10	9	10	10	8		5	10	7	10	10	10		10	9	10		8.72222	2.16403	2	10
VAS Practical	2	8	10	7	10	8	8	5	9		10	10	7	5	9	10		10	10	10		8.22222	2.2895	2	10
EQ-5D
Mobility	1	1	0	0	0	0	0	0	0		0	0	0	0	0	0		0	0	0		0.111111	0.323381	0	1
Hygiene	1	0	0	0	0	0	1	0	0		0	0	0	0	0	0		0	0	1		0.166667	0.383482	0	1
Main Activities	1	1	1	2	0	2	2	1	1		1	1	0	0	0	0		1	0	1		0.833333	0.707107	0	2
Pain/Discomfort	1	1	1	0	0	0	1	0	1		0	0	0	0	0	0		0	1	0		0.333333	0.485071	0	1
Anxiety/Depression	2	2	2	2	1	1	2	1	2		1	1	1	1	1	0		2	0	1		1.27778	0.669113	0	2
VAS	20	40	55	5	58	27	5	36	10		40	75	60	80	80	71		15	90	70		46.5	28.2161	5	90
MADRS-S	37	25	18	34	6	27	43	30	40		25	18	24	6	4	4		25	3	10		21.0556	13.1394	3	43
Mood	5	1	3	5	0	4	5	3	4		3	2	2	0	0	0		4	0	0		2.27778	1.96456	0	5
Feelings of Anxiety	4	5	3	4	2	4	5	4	4		2	2	3	2	2	0		3	1	3		2.94444	1.34917	0	5
Sleep	4	2	0	3	0	1	5	5	1		2	2	6	0	0	1		0	0	1		1.83333	1.97782	0	6
Appetite	4	3	1	4	0	1	1	0	6		0	2	0	0	0	0		1	0	1		1.33333	1.78227	0	6
Concentration Ability	4	2	3	5	1	4	4	4	4		4	2	2	0	1	1		0	1	1		2.38889	1.61387	0	5
Initiative	5	3	1	6	0	4	6	4	5		3	2	1	0	1	1		3	0	2		2.61111	2.03322	0	6
Emotional Engagement	3	1	3	5	1	3	6	3	5		2	2	1	0	0	1		4	1	0		2.27778	1.84089	0	6
Pessimism	4	4	2	0	1	2	5	4	5		5	2	5	4	0	0		5	0	2		2.77778	1.98689	0	5
Will for Life	4	4	2	2	1	4	6	3	6		4	2	4	0	0	0		5	0	0		2.61111	2.11824	0	6
CPRS-M-S	3	4	0	1	2	2	5	3	0		4	1	1	0	0	0		0	1	4		1.72222	1.7083	0	5
MADRS-M	32	21	20	27	9	30	38	18	34		19	31	19	9	5	2		23	3	6		19.2222	11.4149	2	38
Lowered Base Mood	3	2	2	3	1	3	2	2	4		1	4	0	0	0	0		2	0	0		1.61111	1.41998	0	4
Depressed Mood	3	2	3	3	1	4	3	1	4		4	3	1	1	0	0		4	0	0		2.05556	1.55193	0	4
Feelings of Anxiety	3	4	3	4	2	4	5	2	4		2	3	3	3	2	1		2	0	2		2.72222	1.22741	0	5
Reduced Night Sleep	4	2	1	2	0	0	4	4	0		1	3	5	0	1	0		0	0	0		1.5	1.75734	0	5
Reduced Appetite	4	2	2	2	0	0	0	0	4		0	4	0	0	0	0		0	0	1		1.05556	1.55193	0	4
Concentration Difficulties	4	2	3	2	1	4	4	2	4		2	2	2	0	0	0		1	2	0		1.94444	1.43372	0	4
Lack of Initiative	3	1	2	4	2	5	6	2	4		2	4	0	2	2	0		3	1	2		2.5	1.61791	0	6
Reduced Emotional Engagement	3	1	2	4	1	6	6	1	3		1	4	0	0	0	0		3	0	0		1.94444	2.04284	0	6
Depressive Thoughts	3	1	2	0	0	2	3	2	3		3	2	4	3	0	1		4	0	1		1.88889	1.36722	0	4
Suicidal Thoughts & Suicidal Ideation	2	4	0	3	1	2	5	2	4		3	2	4	0	0	0		4	0	0		2	1.74895	0	5
CPRS-M	4	4	0	2	0	2	4	2	0		3	2	4	0	0	0		0	0	4		1.72222	1.7424	0	4
CGI-S	5	3	3	4	2	4	4	3	5		3	4	3	1	1	1		4	1	1		2.88889	1.40958	1	5
CGI-I	5	2	4	4	1	5	5	2	4		3	5	1	2	1	1		3	1	1		2.77778	1.62899	1	5
Response	N	N	N	N	Y Note Ect	N	N	N	N		N	N	Y Note ECT	Y	Y	Y		N	Y	Y	0.35
Remission	N	N	N	N	Y Note Ect	N	N	N	N		N	N	N	Y	Y	Y		N	Y	Y	0.3

## Sheet: Adverse events English
	1	2	3	4	5	6	7	8	9	10	11	12	13	14	15	16	17	18	19	20
1	BCDEGH	GH	BCDG	K	CDEK	AC	No Side Effects	CDEFK	CDEFG	KGF	K	No Side Effects	CDGK	CDG	K	EF	No Side Effects	No Side Effects	No Side Effects	H
2	FG	CDEFH	BF	CDEF	EFG	CDGK	CD	EFG	GH		FGK	CD	CDG	BCDG	CDGK	EFG	No Side Effects	No Side Effects	CD	CDEFGHK
3	BG	CDFGH	BCDG	CDEF	FG	CDG	No Side Effects	CDG	G		K	No Side Effects	CDGK	CDG	CDGHK	EFG	No Side Effects	No Side Effects	CDFGK	CDEFGH						Number	%
4	CEFGH	CDHK	BG	CDEF	FG	G	No Side Effects	CDG	GH		No Side Effects	CD	CDGH	CD	CDGH	EFG	No Side Effects	No Side Effects	CDFGH	CDEFGH			A	Dizziness during		5	25
5	CDGH	CDFGHK	B	No Side Effects	No Side Effects	CDK	G	CDEFGH	FG		No Side Effects	CD	CDEFGK	BCD	CDH	No Side Effects	No Side Effects	No Side Effects	K	CDGH			B	Dizziness between		10	50
6	ACDFGHK	CDGH	CD	CD	No Side Effects	CDK	No Side Effects	CDGH	GH		CD	BHK	No Side Effects	No Side Effects	GH	EFGH	ABF NOTE: The patient is discontinuing the treatment series due to severe anxiety	No Side Effects	No Side Effects	No Side Effects			C	Muscle twitches		16	80
7	ACDGK	CD	BCDF	No Side Effects	No Side Effects	K	No Side Effects	CDGH	G		CD	B	No Side Effects	No Side Effects	GH	EFGH		No Side Effects	G	H			D	Near the treatment site		16	80
8	BCDGH	GH	BF	No Side Effects	CDK	H	No Side Effects	CDGH	CD		No Side Effects	K	No Side Effects	No Side Effects	No Side Effects	EFGH		No Side Effects	GK	No Side Effects			E	Anxiety during		12	60
9	BFGHK	CDEFGH	BF	CD	CDEFG	CD	No Side Effects	CDGH	No Side Effects		No Side Effects	BCDG	CDFG	No Side Effects	H	EFGH		No Side Effects	GH	No Side Effects			F	Anxiety between		16	80
10	BFGHK	CDEF	BCDEFK	CD	EFG	CD	No Side Effects	CDGH	No Side Effects		No Side Effects	CDG	CDEF	No Side Effects	CD	EFGH		No Side Effects	GH	CDGH			G	Headache during		18	90
11	BFGHK	CDEF	BFH	GK	CDFG	CD	No Side Effects	CDGH	No Side Effects		K	BCDG	CDEF	No Side Effects	CD	EFGH		No Side Effects	GK	Inga biverkningar			H	Headache between		13	65
12	EFGHK	CDGH	BFGH	GH	EFG	CD	No Side Effects	CDGH	No Side Effects		K	BCDG	CDEF	CDG	CD	EFGH		No Side Effects	GK	H			I	Syncope		0	0
13	GH	CD	No Side Effects	CD	CDEFG	BCD	No Side Effects	CDFG	No Side Effects		No Side Effects	CDGK	CD	No Side Effects	No Side Effects	EFGH		K	CDG	No Side Effects			J	Seizure (EP)		0	0
14	GH	CDG	No Side Effects	BCD	CDEFG	BCD	No Side Effects	CDGH	CDG		No Side Effects	CDGK	H	No Side Effects	K	EF		No Side Effects	CDG	No Side Effects			K	Other		18	90
15	AGH	CDG	No Side Effects	CDGH	CDEFG	CD	No Side Effects	CDG	CD		No Side Effects	CDGK	No Side Effects	B	No Side Effects	EFGH		No Side Effects	CDGH	No Side Effects
16	BGHK	No Side Effects	No Side Effects	GH	EF	No Side Effects	F	CDGH	No Side Effects		K	No Side Effects	No Side Effects	BCDG	CDH	EF		No Side Effects	EFGH	CDG
17	GHK	No Side Effects	No Side Effects	GH	EF	No Side Effects	K	CDGH	No Side Effects		K	No Side Effects	No Side Effects	BCDG	No Side Effects	EF		No Side Effects	F	No Side Effects
18	ABFGHK	No Side Effects	No Side Effects	GH	EF	CD	K	CDGH	No Side Effects		K	K	No Side Effects	G	No Side Effects	EF		No Side Effects	F	No Side Effects
19	GHK	No Side Effects	GHK	GH	EFK	CD	K	CDGH	No Side Effects		A	CD	No Side Effects	G	CDGH	EF		No Side Effects	No Side Effects	No Side Effects
20	BEFGH	CD	CK	CD	CDG	CDGH	No Side Effects	CDG	No Side Effects		K	No Side Effects	G	No Side Effects	CD	EF		No Side Effects	No Side Effects	CD
21	BFGHK	CDG	No Side Effects	No Side Effects	No Side Effects	CDH	No Side Effects	CDG	No Side Effects		No Side Effects	No Side Effects	CDH	No Side Effects	No Side Effects	EF		No Side Effects	No Side Effects	No Side Effects
22	BFGH	No Side Effects	No Side Effects	CDGH	No Side Effects	CDH	No Side Effects	CDG	No Side Effects		No Side Effects	K	H	No Side Effects	No Side Effects	EF		No Side Effects	No Side Effects	No Side Effects
23	BFGH	CD	No Side Effects	GH	BFG	CD	No Side Effects	CDGH	H		No Side Effects	No Side Effects	EFGH	No Side Effects	H	EFG		No Side Effects	No Side Effects	No Side Effects
24	BFGHK	CD	No Side Effects	GH	BFG	CD	No Side Effects	CDGH	No Side Effects		No Side Effects	No Side Effects	CDGH	No Side Effects	H	EFG		No Side Effects	H	No Side Effects
25	BEFGH	CD	No Side Effects	GH	CDEFG	CD	No Side Effects	CDGH	No Side Effects		No Side Effects	No Side Effects	GH	No Side Effects	No Side Effects	EFG		No Side Effects	No Side Effects	No Side Effects
26	DEFGH	CD	H	GH	CDEFG	CD	No Side Effects	CDGH	K		No Side Effects	No Side Effects	CDGH	No Side Effects	No Side Effects	EFG		No Side Effects	No Side Effects	No Side Effects
27	BFGH	CDEF	ACDEF	No Side Effects	EFK	CD	No Side Effects	CDGH	No Side Effects		No Side Effects	FK	CDF	No Side Effects	H	EF		No Side Effects	No Side Effects	No Side Effects
28	AFGH	CDEF	ACDFK	No Side Effects	F	CD	No Side Effects	CDGH	CD		No Side Effects	No Side Effects	No Side Effects	No Side Effects	H	EF		No Side Effects	H	No Side Effects
29	BGHK	CDEF	BEF	No Side Effects	EFK	CD	No Side Effects	CDG	No Side Effects		No Side Effects	No Side Effects	No Side Effects	No Side Effects	H	EF		No Side Effects	No Side Effects	No Side Effects
30	ABEGHK	CDEFK	BCDEF	K	K	CD	No Side Effects	CDG	No Side Effects		EF	G	CD	G	CDH	EF		No Side Effects	No Side Effects	CDH
31	ABEGHK	B	BEFK	K	K	CD	No Side Effects	CDG	G		EF	No Side Effects	CD	No Side Effects	No Side Effects	EF		No Side Effects	No Side Effects	No Side Effects
32	ABEGHK	No Side Effects	BCDF	K	CDEFG	CD	No Side Effects	CDG	G		EFK	No Side Effects	CD	K	No Side Effects	EF		No Side Effects	No Side Effects	No Side Effects
33	ABFGHK	No Side Effects	ABF	GH	K	CD	K	CDG	No Side Effects		FK	No Side Effects	CDEFH	K	CDH	No Side Effects		No Side Effects	No Side Effects	CDH
30 days	BFHK	No Side Effects	No Side Effects	HK	No Side Effects	No Side Effects	No Side Effects	No Side Effects	K	No Side Effects	BK	No Side Effects	G		No Side Effects	No Side Effects		No Side Effects	H	No Side Effects
	K = Blurred vision	K = Supraorbital pain	K = right arm paresthesia,	K = light-headedness,	K = Subjective muscular weakness	K = jaw discomfort during mastication	K = discomfort at treatment site	K = discomfort at treatment site	K = discomfort at the treatment site	K = panic attack	K = discomfort at the treatment site	"K = slight spatial disorientation	K = nausea	K = discomfort at treatment site	K = fatigue	Subjective muscular weakness = blurred vision		K = fatigue	K = Subjective postural instability	K =supraorbital preassure
	s18,19 + nausea	S5 + toothache	S19 = heavy-headedness	s11+30+31+32 = heavy-headedness	S8 = Fatigue	S7 = jaw discomfort during mastication,			30 days = Bilateral shoulder myalgia		S2+3 Warm sensation under coil	S8+13+14+15 = Subjective postural instability	S3 = supraorbital pressure		S2+3 = fatigue	fatigue 18,19 + nausea			S8 = tremor of the hands
	s24 = retro-orbital pressure	S30 = subjective postural instability	S20 = migraine this morning	30 days = transient hypersomnia. Two renal colic episodes	S19+33 = Soreness						S11+12+16+17+18+32+33 =Vertigo during treatment	S18+22 = fatigued	S5 = tension in the head		S14 = nausea	9+33 = soreness			S11+12 =Subjective postural instability
	s29 = retro-orbital pressure		S28 = fatigue		S29+30+31 = Subjective muscular weakness						K20= Vertigo during treatment	S27 = Anticipatory anxiety				24 = retroorbital preassure			S5 = fatigue
	s31,32 = + blurred vision		S31 = feeling dazed								30dagar=migraine					9+30+31 = subjective muscular weakness
	30d = buzzing in the head															29 = retroorbital preassure

## Sheet: VAS nurses English
Effect
Nurse	Before	After
1	3	3
2	2	0
3	3.5	0
4	0	1
5	1	0
	1.9	0.8
	1.43178	1.30384
	0-3,5	0-3
Side Effect
Nurse	Before	After
1	-3	-3
2	-2	-3
3	0	-1
4	1	-1
5	-1	-2
	-1	-2
	1.58114	1
	-3-1	-3--1
